# Supplementary material for: The Transcriptional landscape of Streptococcus pneumoniae TIGR4 reveals a complex operon architecture and abundant riboregulation critical for growth and virulence
Source: PLoS Pathog. 2018 Dec 5;14(12):e1007461. doi: 10.1371/journal.ppat.1007461 (PMC6296669; doi:10.1371/journal.ppat.1007461)
Supplement: S1 Table — The 742 high confidence primary TSSs (sheet 1), the 48 putative secondary high confidence TSSs (sheet 2), 1286 low confidence primary TSSs identified (sheet 3), and the 74 low confidence secondary TSSs (sheet 4), their Processed/unprocessed ratios and coverages, and the lengths of the 5’-UTR thus formed are listed. Additionally, a description of whether the TSS is intergenic or within an upstream coding sequence is provided. (XLSX) [file ppat.1007461.s005.xlsx]

## Sheet: High Confidence (TSS_100.4)
Locus_tag	Locus_start	Locus_end	Strand	TSS_position	Within_coding_vs_intergenic	Processed/unprocessed ratio	Processed_coverage	Unprocessed_coverage	5'-UTR_length
SP_0001	197	1558	+	161	tss_intergenic	5.83636	642	110	36
SP_RS00015	2918	3112	+	2902	tss_intergenic	8.50168	2525	297	16
SP_0004	3196	4311	+	3167	tss_intergenic	17.1971	4798	279	29
SP_0007	8519	8785	+	8507	tss_intergenic	5.93439	7507	1265	12
SP_0010	9266	10534	+	9188	tss_intergenic	382	382	0	78
SP_0012	11812	12354	+	11779	tss_within_coding	6.69362	4719	705	33
SP_0014	14450	14929	+	14436	tss_intergenic	11.2222	101	9	14
SP_2242	15023	15094	+	15005	tss_intergenic	90.8793	15813	174	18
SP_rrnaA16S	15349	16900	+	15198	tss_intergenic	37.2677	9466	254	151
SP_rrnaA5S	20120	20235	+	20100	tss_intergenic	539	539	0	20
SP_RS11515	20422	21267	+	20422	tss_intergenic	7.92016	5853	739	0
SP_0019	22832	24118	+	22759	tss_intergenic	31.3413	39490	1260	73
SP_0020	24319	24786	+	24292	tss_intergenic	1391	1391	0	27
SP_0021	24973	25416	+	24944	tss_intergenic	5.52174	127	23	29
SP_0027	28862	29830	+	28813	tss_intergenic	34.3853	11244	327	49
SP_0033	34253	34690	+	34234	tss_intergenic	179	179	0	19
SP_0034	35009	36019	-	36040	tss_intergenic	5.3736	1913	356	21
SP_0035	36168	37337	+	36144	tss_intergenic	13.4074	3258	243	24
SP_0041	39871	40101	+	39821	tss_intergenic	5.46941	4381	801	50
SP_0051	54740	56002	+	54713	tss_intergenic	10.743	2675	249	27
SP_0055	57981	58208	+	57883	tss_within_coding	9.2275	22552	2444	98
SP_0056	58271	59569	+	58183	tss_within_coding	181	181	0	88
SP_0058	63890	64606	-	64632	tss_intergenic	10.438	12035	1153	26
SP_0060	64955	66742	+	64910	tss_intergenic	10.1633	498	49	45
SP_0071	73761	79331	+	73652	tss_intergenic	5.87255	599	102	109
SP_0074	80647	81204	+	80628	tss_intergenic	11.2325	3527	314	19
SP_0075	81421	82185	+	81400	tss_intergenic	6.27397	458	73	21
SP_RS11555	84991	85154	+	84967	tss_intergenic	6.18447	637	103	24
SP_0083	89038	89736	+	89005	tss_intergenic	7.68313	1867	243	33
SP_0085	90980	91591	+	90828	tss_intergenic	30.774	19203	624	152
SpF01_sRNA	91593	91664	+	91266	tss_within_coding	341	341	0	327
SP_0086	91769	91927	+	91769	tss_intergenic	5.75062	9247	1608	0
SP_0090	92999	93928	+	92933	tss_intergenic	9.875	158	16	66
SP_0095	96870	97856	+	96820	tss_intergenic	12.6461	7575	599	50
SP_0099	101200	101793	-	101817	tss_within_coding	169	169	0	24
SP_0100	101780	102106	-	102156	tss_intergenic	6.35411	2548	401	50
SP_0101	102245	103411	-	103441	tss_intergenic	15.8846	413	26	30
SP_0106	108491	109162	-	109186	tss_intergenic	7.25806	450	62	24
SP_0107	109404	109991	+	109379	tss_intergenic	4.44736	15419	3467	25
SP_0117	118423	120657	+	118380	tss_intergenic	16	34656	2166	43
F5	120678	120848	+	120198	tss_within_coding	215	215	0	480
SP_0118	121058	122179	+	120985	tss_intergenic	26.0032	8087	311	73
Spd-sr37	122217	122283	+	122215	tss_intergenic	10.1502	6486	639	2
SP_0122	126732	126965	-	127069	tss_intergenic	8.34475	39212	4699	104
SP_0127	128300	128983	+	128277	tss_intergenic	5.85792	1072	183	23
SP_0129	129407	130417	+	129159	tss_within_coding	130	130	0	248
SP_0141	139839	140702	+	139528	tss_intergenic	15.1	453	30	311
SP_0142	140988	141221	+	140916	tss_intergenic	5.2081	3729	716	72
SP_0148	145513	146343	+	145489	tss_intergenic	14415	14415	0	24
SP_0149	146497	147351	+	146472	tss_intergenic	12.7924	5360	419	25
SP_0151	148817	149878	+	148541	tss_within_coding	4.98077	4144	832	276
SP_0154	151306	151920	+	151283	tss_intergenic	5.49057	291	53	23
SP_0158	155529	155999	+	155490	tss_intergenic	4.02998	2285	567	39
SP_0161	158319	158759	-	158807	tss_intergenic	9.43478	217	23	48
FMN	171572	171686	-	171694	tss_intergenic	208	208	0	8
SP_0179	171843	172436	+	171819	tss_intergenic	6.32692	1316	208	24
SP_0182	173820	174851	-	174875	tss_intergenic	10.4304	824	79	24
SP_0185	175801	176745	-	176785	tss_intergenic	16.8814	3984	236	40
SP_0186	176877	179708	+	176853	tss_intergenic	6.66393	813	122	24
SP_0189	180894	181292	+	180869	tss_intergenic	6.12719	37768	6164	25
SP_0191	181358	181927	+	181357	tss_intergenic	109	109	0	1
SP_0192	182014	182280	+	181990	tss_intergenic	7.58471	17862	2355	24
SP_0194	182719	183024	+	182571	tss_within_coding	6569	6569	0	148
SP_0197	183277	184533	+	182815	tss_within_coding	198	198	0	462
SP_0199	185221	186753	+	185181	tss_intergenic	5.35	107	20	40
SP_0200	187011	188550	+	186987	tss_intergenic	12.9221	7960	616	24
SP_0202	188664	190877	+	188640	tss_intergenic	9.2931	3234	348	24
SP_0206	192159	192461	+	192019	tss_within_coding	6.89474	131	19	140
SP_0208	193042	193350	+	192910	tss_intergenic	5.41171	6375	1178	132
SP_0209	193567	194193	+	193352	tss_intergenic	279	279	0	215
SP_0212	195155	195988	+	194878	tss_within_coding	174	174	0	277
SP_0213	196092	196373	+	196070	tss_intergenic	1996	1996	0	22
SP_0214	196385	196729	+	196093	tss_within_coding	606	606	0	292
SP_0215	196742	197395	+	196402	tss_within_coding	949	949	0	340
SP_0216	197399	197812	+	197068	tss_within_coding	1547	1547	0	331
SP_0217	197822	198028	+	197575	tss_within_coding	2473	2473	0	247
SP_0218	198053	198313	+	197877	tss_within_coding	412	412	0	176
SP_0219	198339	198707	+	198091	tss_within_coding	631	631	0	248
SP_0220	198785	199090	+	198578	tss_within_coding	374	374	0	207
SP_0221	199114	199656	+	198873	tss_within_coding	1577	1577	0	241
SP_0222	199674	199943	+	199478	tss_within_coding	751	751	0	196
SP_0224	200228	200626	+	200134	tss_intergenic	533	533	0	94
SP_0225	200818	201354	+	200748	tss_intergenic	797	797	0	70
SP_0226	201438	201794	+	201386	tss_intergenic	156	156	0	52
SP_0227	201812	202306	+	201577	tss_within_coding	1469	1469	0	235
SP_0228	202278	202502	+	202064	tss_within_coding	268	268	0	214
srn049	202519	202622	+	202335	tss_within_coding	253	253	0	184
SP_0229	202647	203087	+	202623	tss_intergenic	137	137	0	24
SP_0231	204561	205199	+	204269	tss_within_coding	149	149	0	292
SP_0232	205316	205534	+	205249	tss_intergenic	13.1186	333371	25412	67
SP_0233	205559	205675	+	205539	tss_intergenic	409	409	0	20
SP_0234	205693	206058	+	205560	tss_within_coding	170	170	0	133
SP_0235	206076	206459	+	205827	tss_within_coding	3797	3797	0	249
SP_0237	207449	207835	+	207165	tss_within_coding	1814	1814	0	284
L17DE	207851	207923	+	207654	tss_within_coding	133	133	0	197
SP_0238	208100	208366	+	208042	tss_intergenic	5.7871	897	155	58
ccnE	209768	209915	+	209768	tss_intergenic	4.73204	3426	724	0
SP_0248	217926	218246	+	217861	tss_intergenic	8.54545	282	33	65
SP_0251	220066	222504	+	220027	tss_intergenic	7.68421	146	19	39
SP_0254	224752	227253	+	224730	tss_intergenic	5.3233	4067	764	22
SP_0255	227448	228143	+	227411	tss_intergenic	5.57576	1288	231	37
ccnA	228626	228718	+	228626	tss_intergenic	3519	3519	0	0
ccnB	230778	230875	+	230776	tss_intergenic	6.38095	134	21	2
SP_0259	231600	232598	+	231600	tss_intergenic	6.8284	1154	169	0
ccnD	233186	233279	+	233186	tss_intergenic	9.52837	2687	282	0
SP_0261	233382	234140	+	233355	tss_intergenic	14.1538	4600	325	27
SP_0265	238198	239577	+	238172	tss_intergenic	13.1	131	10	26
SP_0267	241697	242746	+	241660	tss_intergenic	12.0833	3045	252	37
SP_0268	242846	246688	-	246713	tss_intergenic	8.37352	19795	2364	25
SP_0270	247026	247118	+	246991	tss_intergenic	162	162	0	35
SP_0272	247538	248008	+	247404	tss_within_coding	242	242	0	134
srn068	248144	248290	+	247807	tss_within_coding	1606	1606	0	337
SP_0273	248433	250514	+	248401	tss_intergenic	13.7468	23562	1714	32
SP_0274	250618	255009	+	250286	tss_within_coding	1204	1204	0	332
SP_0275	255111	255374	+	255092	tss_intergenic	6.5434	1734	265	19
SP_0276	255367	255645	+	255348	tss_within_coding	219	219	0	19
SP_0280	257589	258311	+	257589	tss_intergenic	5.9196	2356	398	0
SP_0281	258529	259863	+	258510	tss_intergenic	5.08305	28094	5527	19
SP_0282	259919	260830	-	260843	tss_intergenic	913	913	0	13
SP_0284	261685	262674	-	262727	tss_intergenic	22.6739	99629	4394	53
SP_0286	264266	265078	-	265110	tss_intergenic	9.35766	2564	274	32
SP_0287	265268	266686	+	265237	tss_intergenic	12.6618	4343	343	31
SP_0289	267571	268515	+	267536	tss_intergenic	5.97788	1351	226	35
SP_0290	268517	269839	+	268495	tss_within_coding	259	259	0	22
SP_0293	271379	271696	-	271717	tss_intergenic	6.81384	2855	419	21
L13_leader	271945	272028	+	271945	tss_intergenic	9.54943	60276	6312	0
SP_0295	272517	272909	+	272497	tss_intergenic	688	688	0	20
srn081	273681	273799	-	274220	tss_within_coding	4.86093	734	151	421
SP_RS11655	275308	276154	+	275308	tss_intergenic	5.65991	9220	1629	0
SP_0311	283772	283948	+	283758	tss_intergenic	11.7312	9995	852	14
SP_0314	287450	290683	+	287399	tss_intergenic	7.13043	164	23	51
SP_0330	302903	303970	+	302885	tss_within_coding	7.39316	1730	234	18
SP_0333	305237	305431	-	305466	tss_intergenic	8.1761	1300	159	35
SP_0340	313124	313606	-	313627	tss_intergenic	7.41677	6015	811	21
SP_0341	313701	315185	-	315198	tss_intergenic	8.69565	600	69	13
SP_0342	315338	316945	+	315311	tss_intergenic	6.63492	836	126	27
SP_RS11690	318978	319824	-	319824	tss_intergenic	5.57706	10602	1901	0
SP_0346	320077	321522	+	320053	tss_intergenic	5.93939	1960	330	24
SP_0347	321524	322255	+	321242	tss_within_coding	143	143	0	282
SP_0348	322264	322956	+	322236	tss_within_coding	244	244	0	28
SP_0349	322966	323649	+	322904	tss_within_coding	369	369	0	62
SP_0350	324029	324625	+	324015	tss_intergenic	267	267	0	14
SP_0351	324634	325863	+	324398	tss_within_coding	225	225	0	236
SP_0352	325868	326944	+	325744	tss_within_coding	129	129	0	124
SP_0354	328056	329456	+	327700	tss_within_coding	227	227	0	356
SP_0359	334030	335259	+	333738	tss_within_coding	299	299	0	292
His_leader	346753	346858	-	347114	tss_within_coding	525	525	0	256
SP_0370	349009	349605	-	349632	tss_intergenic	5308	5308	0	27
SP_0371	349671	350198	+	349633	tss_intergenic	6.3176	1472	233	38
SP_0372	350256	350597	+	350245	tss_intergenic	9.75466	63298	6489	11
SP_0373	351083	352240	+	351052	tss_intergenic	137	137	0	31
SP_0375	353723	355147	+	353699	tss_intergenic	4.15459	4757	1145	24
SP_0377	355947	356969	+	355932	tss_intergenic	15.0833	181	12	15
SP_0381	361318	362196	+	361260	tss_intergenic	6.30952	530	84	58
SP_0384	364109	365119	+	363671	tss_within_coding	116	116	0	438
SP_0389	368451	368690	+	368361	tss_intergenic	8.59375	275	32	90
SP_0400	378481	379764	+	378449	tss_intergenic	8.11379	19181	2364	32
SP_0403	383075	383956	-	383956	tss_intergenic	7.52049	1835	244	0
SP_0404	384043	384345	+	384031	tss_intergenic	8.78901	7040	801	12
Glycine	387494	387582	+	387425	tss_intergenic	6.25	750	120	69
SP_0409	389213	389761	+	389101	tss_intergenic	4.96322	2834	571	112
SP_0410	389871	390770	+	389849	tss_intergenic	6.68493	488	73	22
SP_0412	392282	392653	-	392884	tss_within_coding	460	460	0	231
SP_0413	392656	394020	-	394045	tss_intergenic	5.01031	486	97	25
SP_0416	395224	395658	+	395174	tss_intergenic	9.2236	23142	2509	50
S15	396640	396748	+	396625	tss_within_coding	463	463	0	15
SP_0418	396692	396916	+	396668	tss_intergenic	4196	4196	0	24
SP_0419	397035	398009	+	396968	tss_intergenic	10158	10158	0	67
SP_0422	399709	400944	+	399369	tss_within_coding	4.31776	2310	535	340
SP_0423	400947	401432	+	400849	tss_within_coding	161	161	0	98
SP_0435	408330	408890	-	408919	tss_intergenic	7.05051	29450	4177	29
SP_0438	411927	412229	-	412263	tss_intergenic	16.3697	7792	476	34
SP_0441	414869	415057	+	414817	tss_intergenic	6.31707	86228	13650	52
SP_0442	415214	415579	+	415191	tss_intergenic	7.47304	19400	2596	23
SP_0445	417449	419149	+	417417	tss_intergenic	7.22581	896	124	32
SP_0453	424742	426307	-	426341	tss_intergenic	5.0634	1757	347	34
SP_0454	426445	428334	+	426420	tss_intergenic	10.7941	367	34	25
SP_0457	429907	430752	+	429839	tss_intergenic	241	241	0	68
SP_0459	432308	434632	+	432263	tss_intergenic	5.158	295507	57291	45
SP_0473	450739	451962	-	451977	tss_intergenic	11.9143	834	70	15
SP_0480	460591	461940	-	461963	tss_intergenic	11.2857	1738	154	23
SP_0481	462128	462976	+	462113	tss_intergenic	5.62963	456	81	15
SP_0483	463905	465587	+	463880	tss_intergenic	11.7571	3292	280	25
23S-methyl	466473	466568	+	466470	tss_intergenic	5.38788	1778	330	3
FMN	467152	467386	+	467152	tss_intergenic	11.0294	375	34	0
SP_0488	467551	468114	+	467156	tss_within_coding	16.444	29780	1811	395
SP_0493	469739	470341	+	469687	tss_intergenic	10.4596	8148	779	52
F13	470344	470441	+	469992	tss_within_coding	266	266	0	352
SP_RS02430	470477	470624	+	470386	tss_within_coding	5.09524	535	105	91
SP_0496	474605	476236	-	476273	tss_intergenic	7.06757	523	74	37
SP_0499	481598	482794	+	481568	tss_intergenic	7.31107	14995	2051	30
SP_0500	482930	483457	+	482916	tss_intergenic	5.03636	831	165	14
SP_0501	483534	483890	+	483516	tss_intergenic	8.26816	10699	1294	18
SP_0506	487391	488188	+	487347	tss_intergenic	24.125	193	8	44
SP_0515	495411	496445	+	495355	tss_intergenic	129	129	0	56
SP_0517	497485	499308	+	497466	tss_intergenic	294	294	0	19
SP_0521	502190	502600	-	502638	tss_intergenic	4.35135	1127	259	38
SP_0524	504613	504942	-	504998	tss_intergenic	6.70886	530	79	56
SP_0525	505218	505556	+	505204	tss_intergenic	15.1111	136	9	14
SP_0535	513370	513534	+	513319	tss_intergenic	7.09524	149	21	51
SP_RS11830	514138	514942	+	514138	tss_intergenic	5.21622	386	74	0
SP_0549	519289	520083	+	519266	tss_intergenic	8.59737	7196	837	23
SP_0552	520841	521320	+	520788	tss_intergenic	6.33612	13629	2151	53
F16	528096	528162	+	528071	tss_intergenic	10.4247	761	73	25
SP_0564	530230	530625	+	530183	tss_intergenic	7.41311	2602	351	47
F20	547541	547749	+	547541	tss_intergenic	6.4076	14840	2316	0
SP_0585	554099	556348	+	554074	tss_intergenic	4.52	113	25	25
F21	557415	557447	+	557372	tss_intergenic	6.55556	472	72	43
SP_0599	565802	567079	+	565783	tss_intergenic	8.47826	195	23	19
SP_0603	569482	570138	+	569432	tss_intergenic	10.9505	1106	101	50
SP_0605	571604	572485	+	571561	tss_intergenic	6.57255	36964	5624	43
SP_0611	577440	579674	+	577422	tss_intergenic	5.97667	3586	600	18
SP_0614	581579	582358	+	581279	tss_within_coding	163	163	0	300
SP_0615	582470	583690	+	582442	tss_intergenic	5.36538	279	52	28
SP_0618	585747	587591	+	585747	tss_intergenic	8.27059	703	85	0
SP_0622	589567	590172	+	589541	tss_intergenic	8.10968	5028	620	26
SP_0623	590185	591585	+	590023	tss_within_coding	196	196	0	162
SP_0626	592820	594160	+	592807	tss_intergenic	7.71319	5029	652	13
SP_0627	594258	595295	+	594243	tss_intergenic	10.1411	27320	2694	15
SP_0631	597427	598116	+	597195	tss_within_coding	115	115	0	232
SP_0636	600065	601057	+	599956	tss_intergenic	12.9294	1099	85	109
SP_0658	628968	629678	+	628942	tss_intergenic	4.2	189	45	26
SP_0661	631655	632392	+	631632	tss_intergenic	13.4681	1899	141	23
SP_0663	634175	634759	+	634175	tss_intergenic	15.969	23682	1483	0
SP_0665	640562	642283	+	640562	tss_intergenic	15.5198	5494	354	0
SP_0667	642951	643949	+	642920	tss_intergenic	5.30435	244	46	31
SP_0668	644076	645035	+	644034	tss_intergenic	8.65829	1723	199	42
SP_0669	645132	645971	+	645110	tss_intergenic	5.82927	239	41	22
SP_0670	646019	646189	-	646265	tss_intergenic	5.51588	201473	36526	76
SP_0671	646310	647194	+	646277	tss_intergenic	3306	3306	0	33
SP_0676	650815	651723	-	651723	tss_intergenic	7.97059	271	34	0
SP_0677	651835	652056	+	651835	tss_intergenic	7.0889	13476	1901	0
SP_0680	652792	653517	-	653520	tss_intergenic	18.3	183	10	3
SP_0681	653679	655520	+	653643	tss_intergenic	10.5882	16327	1542	36
SP_0688	659295	660647	+	659275	tss_intergenic	6.125	1470	240	20
SP_0690	661717	662916	+	661701	tss_within_coding	155	155	0	16
SP_0703	669761	670111	+	669646	tss_intergenic	12	612	51	115
SP_0715	680430	681566	+	680388	tss_intergenic	5.60262	11956	2134	42
TPP	681820	681908	+	681808	tss_intergenic	11.2301	1269	113	12
TPP	691343	691441	-	691454	tss_intergenic	20.375	163	8	13
SP_0730	694862	696637	+	694784	tss_intergenic	4.91906	94141	19138	78
SP_0731	696748	697095	+	696403	tss_within_coding	2740	2740	0	345
SP_RS11930	697212	698113	-	698458	tss_intergenic	7.2	612	85	345
SP_0736	698940	699884	+	698916	tss_intergenic	4.983	1759	353	24
SP_0737	699924	701271	-	701350	tss_intergenic	18.2	364	20	79
SP_0739	701499	702239	+	701485	tss_intergenic	4.82	241	50	14
SP_0741	702743	703918	-	703918	tss_intergenic	10.7576	1065	99	0
SP_0742	703977	704822	-	704875	tss_intergenic	6.55385	1704	260	53
SP_0745	706079	706708	+	706052	tss_intergenic	5.73228	4368	762	27
SP_0746	706882	707472	+	706834	tss_intergenic	4.78281	1057	221	48
SP_0748	707551	707799	+	707525	tss_within_coding	8.38235	855	102	26
SP_0754	712939	713595	+	712916	tss_intergenic	8.74302	1565	179	23
SP_RS11940	713703	713777	+	713684	tss_intergenic	8.35499	3601	431	19
SP_0758	716713	718893	+	716654	tss_intergenic	6.31818	278	44	59
SP_0761	719900	721243	+	719879	tss_intergenic	8.85735	6209	701	21
SP_0762	721458	722648	+	721358	tss_intergenic	15.2719	3482	228	100
SP_0764	723201	724136	+	723173	tss_intergenic	4.78141	5556	1162	28
SP_0766	725380	725985	+	725355	tss_intergenic	4.97764	27153	5455	25
SP_0771	729840	730643	-	730669	tss_intergenic	4.69231	793	169	26
SP_0775	731798	732070	+	731739	tss_intergenic	71	28116	396	59
SP_0781	735333	735653	-	735664	tss_intergenic	6.14286	129	21	11
SP_0783	736172	736708	-	736734	tss_intergenic	5.68025	1812	319	26
SP_0784	736905	738251	-	738298	tss_intergenic	5.50417	3297	599	47
SP_0785	738516	739715	+	738402	tss_intergenic	10.1314	4782	472	114
SP_0788	741785	743782	+	741745	tss_intergenic	6.85658	8749	1276	40
SP_0791	745462	746388	+	745430	tss_intergenic	5.50526	523	95	32
SP_0792	746484	746720	+	746457	tss_intergenic	6.94304	1097	158	27
SP_0797	749307	751853	+	749261	tss_intergenic	8.55736	26930	3147	46
SP_0798	751962	752636	+	751944	tss_intergenic	10.3728	11742	1132	18
SP_0800	753994	754281	-	754301	tss_intergenic	4.1261	9849	2387	20
SP_0802	755550	758000	+	755549	tss_intergenic	7.98621	1158	145	1
SP_0807	762516	764243	+	762487	tss_intergenic	15.7569	4018	255	29
SP_RS11965	765124	766036	+	764779	tss_intergenic	7.53659	618	82	345
SP_RS03985	767270	767542	+	767076	tss_within_coding	5.2449	514	98	194
SP_0816	768201	768500	-	768520	tss_intergenic	7.50309	4862	648	20
SP_RS11975	769198	770051	+	769198	tss_intergenic	5.24686	9203	1754	0
SP_0820	770258	772516	-	772579	tss_intergenic	5.55843	4519	813	63
SP_0822	772745	772975	-	772999	tss_intergenic	5.80767	35450	6104	24
SP_0825	774761	775618	+	774736	tss_intergenic	5.69118	387	68	25
SP_0826	775756	776577	+	775745	tss_intergenic	6.5493	930	142	11
SP_0828	777729	778412	+	777706	tss_intergenic	15.3611	15315	997	23
SP_0831	780197	781006	+	780057	tss_within_coding	153	153	0	140
SP_0839	786690	787610	-	787631	tss_intergenic	8.65385	450	52	21
SP_0841	788410	789000	+	788410	tss_intergenic	9.50299	1587	167	0
SP_0843	790292	790954	+	790233	tss_within_coding	8.36518	6391	764	59
SP_0846	792616	794151	+	792169	tss_within_coding	241	241	0	447
SP_RS04165	796684	796917	+	796567	tss_intergenic	5.90909	260	44	117
SP_0851	797560	798201	-	798201	tss_intergenic	8.81944	635	72	0
SP_0852	798337	800280	+	798314	tss_intergenic	16.9577	1204	71	23
SP_0856	803303	804325	+	803274	tss_intergenic	5.81967	355	61	29
SP_0861	807586	807816	+	807569	tss_intergenic	15.6923	10812	689	17
SP_2245	807866	807946	+	807856	tss_intergenic	25.4239	2339	92	10
SP_0866	813177	813371	+	813177	tss_intergenic	4.46667	134	30	0
SP_0867	813521	814291	+	813430	tss_intergenic	11.2848	15573	1380	91
SP_0869	815592	816818	+	815156	tss_within_coding	188	188	0	436
SP_0870	816805	817245	+	816370	tss_within_coding	112	112	0	435
SP_0871	817299	818711	+	817116	tss_within_coding	172	172	0	183
SP_0872	818942	820183	-	820186	tss_intergenic	6.98182	384	55	3
SP_0873	820286	821395	+	820272	tss_intergenic	7.68421	438	57	14
SP_0875	822707	823447	+	822682	tss_intergenic	4.24375	1358	320	25
SP_0878	826390	828693	+	826390	tss_intergenic	13.7989	2470	179	0
SP_0880	829304	830446	+	829279	tss_intergenic	6.62283	4583	692	25
SP_0888	837762	837998	+	837746	tss_intergenic	8.7381	734	84	16
SP_0894	844468	846741	-	846766	tss_intergenic	6.52005	10243	1571	25
SP_0896	850271	851278	+	850240	tss_intergenic	8.91343	16062	1802	31
SP_0906	859029	859160	-	859184	tss_intergenic	7.17798	4759	663	24
SP_0908	860839	862968	+	860839	tss_intergenic	7.97382	1523	191	0
SP_0910	863462	863734	+	863439	tss_intergenic	17.425	30093	1727	23
SP_0923	877673	878482	-	878505	tss_intergenic	5.65942	781	138	23
SP_0924	878754	878975	+	878639	tss_intergenic	4.89598	4142	846	115
SP_0927	879942	880850	+	879920	tss_within_coding	4.66474	807	173	22
SP_0931	884151	885281	+	884147	tss_intergenic	4.68421	178	38	4
SP_0935	887470	888108	+	887447	tss_intergenic	11.4737	2834	247	23
SP_RS12045	891713	892517	-	892517	tss_intergenic	7.5	210	28	0
SP_0944	894378	895115	+	894357	tss_intergenic	7.29829	14509	1988	21
SP_0945	895124	895681	+	894948	tss_within_coding	121	121	0	176
SP_0948	896905	897873	+	896877	tss_intergenic	6.08088	827	136	28
SP_RS04695	897906	898367	+	897641	tss_within_coding	394	394	0	265
SP_RS04700	898379	898756	+	897942	tss_within_coding	8.26582	653	79	437
SP_0956	905035	905223	+	904935	tss_intergenic	9.09524	573	63	100
SP_0961	908157	908516	+	908032	tss_within_coding	321	321	0	125
F35	909029	909169	+	908663	tss_within_coding	298	298	0	366
SP_0967	914849	915346	+	914826	tss_intergenic	10.3217	42226	4091	23
SP_0979	924531	926333	+	924517	tss_intergenic	6.33017	21991	3474	14
SP_0981	927115	928056	+	927089	tss_intergenic	8.91429	8112	910	26
srn249	928077	928215	+	927825	tss_within_coding	121	121	0	252
SP_0986	930378	931220	-	931256	tss_intergenic	7.38562	1130	153	36
SP_0987	931315	932115	-	932117	tss_intergenic	6.90959	3745	542	2
SP_0988	932259	933638	+	932234	tss_intergenic	10.6166	3960	373	25
SP_0992	935305	935796	+	935272	tss_intergenic	5.42778	3908	720	33
SP_0993	935894	936484	+	935785	tss_within_coding	116	116	0	109
SP_RS12065	938470	939112	+	938470	tss_intergenic	7.84511	5774	736	0
SP_1001	941805	943196	+	941782	tss_intergenic	8.34314	1702	204	23
SP_1002	943339	944256	+	943311	tss_intergenic	5.96078	304	51	28
SP_1004	946993	950112	+	946897	tss_intergenic	5.57944	1194	214	96
SP_1008	952471	953694	-	953721	tss_intergenic	5	335	67	27
SP_1009	953849	954943	+	953823	tss_intergenic	4.96429	139	28	26
SP_1013	957021	958097	+	956782	tss_within_coding	4.33003	1312	303	239
SP_1016	960558	961931	-	961981	tss_intergenic	6.16129	1528	248	50
SP_1017	962068	962250	-	962278	tss_intergenic	6.83881	2291	335	28
SP_1018	962374	962973	+	962337	tss_intergenic	15.2778	2475	162	37
SP_1022	965327	965956	+	965074	tss_within_coding	11.9768	30960	2585	253
SP_1025	967682	968689	+	967467	tss_within_coding	220	220	0	215
SP_1027	969377	970351	+	969358	tss_intergenic	15.6521	292335	18677	19
SP_1029	970425	972056	+	970377	tss_intergenic	5.84524	491	84	48
SP_1030	972795	973013	+	972765	tss_intergenic	7.70588	524	68	30
SP_1042	982058	982246	+	982046	tss_intergenic	5.07965	574	113	12
SP_1045	984090	984974	+	984031	tss_intergenic	9.65217	222	23	59
SP_1047	986963	987280	+	986934	tss_intergenic	5.1875	332	64	29
SP_1050	988052	988528	+	988031	tss_intergenic	4.064	508	125	21
SP_1057	993954	994820	+	993924	tss_intergenic	7.43478	171	23	30
SP_1059	995411	995662	+	994951	tss_intergenic	6.44714	3720	577	460
SP_1067	1001278	1002507	+	1001213	tss_intergenic	9.46631	3512	371	65
SP_1069	1005636	1006640	+	1005312	tss_within_coding	5.55752	1256	226	324
SP_1072	1008420	1010180	+	1008390	tss_intergenic	8.54945	1556	182	30
SP_1075	1011777	1012793	+	1011750	tss_intergenic	10.1064	2375	235	27
SP_1078	1014400	1014534	+	1014370	tss_intergenic	4.43182	195	44	30
SP_1081	1017219	1018478	+	1017176	tss_intergenic	8.48523	6033	711	43
SP_1084	1020331	1021191	+	1019887	tss_within_coding	310	310	0	444
SP_RS12110	1021571	1022374	+	1021571	tss_intergenic	8.07692	210	26	0
SP_1087	1022565	1024856	+	1022538	tss_intergenic	6.25253	619	99	27
SP_1090	1026283	1026924	-	1026943	tss_intergenic	5.62217	2232	397	19
SP_1095	1028707	1029666	-	1029747	tss_intergenic	14.4451	2629	182	81
SP_1097	1030476	1031147	+	1030401	tss_intergenic	1314	1314	0	75
SP_1098	1031131	1031949	+	1031054	tss_within_coding	638	638	0	77
SP_1102	1035629	1035928	-	1036037	tss_intergenic	10.7861	20019	1856	109
L21_leader	1037093	1037180	+	1037080	tss_intergenic	24.9179	364698	14636	13
SP_1106	1037546	1037890	+	1037380	tss_within_coding	485	485	0	166
SP_1107	1037907	1038200	+	1037692	tss_within_coding	26140	26140	0	215
SP_1110	1039154	1040071	+	1039154	tss_intergenic	5.95223	1869	314	0
SP_1112	1041154	1041993	+	1041113	tss_intergenic	10.9726	801	73	41
SP_1113	1042099	1042374	+	1042066	tss_intergenic	9.54711	193119	20228	33
SP_1114	1042800	1044701	+	1042800	tss_intergenic	7.12338	2194	308	0
SP_1117	1046918	1048876	+	1046918	tss_intergenic	5.63208	597	106	0
SP_1119	1051812	1053236	+	1051788	tss_intergenic	6.15794	6823	1108	24
SP_1121	1053719	1055647	+	1053688	tss_intergenic	5.43723	2512	462	31
SP_1127	1061163	1061609	-	1061609	tss_intergenic	6.33207	3337	527	0
SP_1128	1061773	1063077	+	1061741	tss_intergenic	8.70084	11372	1307	32
SP_1130	1064469	1065317	-	1065332	tss_intergenic	10.4089	2342	225	15
SP_1131	1065437	1065790	+	1065412	tss_intergenic	7.59091	167	22	25
SP_1143	1071285	1071650	+	1071268	tss_intergenic	7.74734	12388	1599	17
SP_RS12130	1073986	1074831	-	1074831	tss_intergenic	5.74481	10783	1877	0
SP_1151	1075357	1078632	+	1075332	tss_intergenic	17.6452	547	31	25
SP_1155	1090342	1091193	+	1090221	tss_intergenic	5.05128	1182	234	121
SP_1159	1094109	1095179	+	1093678	tss_intergenic	4.78261	110	23	431
SP_1164	1100315	1101283	-	1101311	tss_intergenic	7.80962	4061	520	28
SP_1169	1104838	1105491	-	1105513	tss_intergenic	6.57396	1111	169	22
SP_1171	1106289	1107002	-	1107031	tss_intergenic	6.16327	604	98	29
SP_1174	1108258	1110717	-	1110778	tss_intergenic	5.22807	298	57	61
SP_1175	1110875	1113324	-	1113402	tss_intergenic	12.9167	155	12	78
SP_1176	1113578	1115311	-	1115326	tss_within_coding	151	151	0	15
SP_1177	1115317	1115580	-	1115635	tss_intergenic	10.2154	376672	36873	55
SP_1178	1115931	1116149	+	1115903	tss_intergenic	9.00703	15384	1708	28
SP_1182	1119827	1120588	+	1119809	tss_intergenic	10.903	5397	495	18
SP_1187	1124828	1125664	-	1125800	tss_intergenic	9.83784	364	37	136
SP_1189	1126062	1126604	-	1126839	tss_intergenic	4.28125	137	32	235
SP_1193	1129405	1129830	-	1129913	tss_intergenic	7.92899	1340	169	83
SP_1200	1132584	1134407	-	1134429	tss_intergenic	6.57576	1302	198	22
SP_1207	1139184	1140524	-	1140557	tss_intergenic	8.34536	3238	388	33
SP_1208	1140652	1141290	-	1141312	tss_within_coding	18.5616	13717	739	22
SP_1213	1142829	1144103	-	1144126	tss_intergenic	6.10646	5392	883	23
SP_1215	1145606	1146403	-	1146426	tss_intergenic	11.8182	260	22	23
SP_1219	1147390	1149858	-	1149889	tss_intergenic	13.6384	4828	354	31
SP_1220	1150052	1151038	+	1150007	tss_intergenic	4.39945	12820	2914	45
SP_1221	1151348	1154602	-	1154717	tss_intergenic	5.50145	5683	1033	115
SP_1222	1154767	1156644	-	1156659	tss_intergenic	4.66165	620	133	15
SP_1223	1156713	1156976	-	1157236	tss_within_coding	8.19565	377	46	260
SP_1227	1159455	1160159	-	1160174	tss_intergenic	20.9694	2055	98	15
SP_1228	1160215	1161390	-	1161390	tss_intergenic	7.72174	888	115	0
SP_1229	1161718	1163388	-	1163416	tss_intergenic	6.20553	6733	1085	28
SP_1230	1163618	1164307	+	1163618	tss_intergenic	5.36025	863	161	0
SP_1233	1165699	1166226	+	1165672	tss_intergenic	16.125	387	24	27
SP_1234	1166238	1166753	+	1166187	tss_within_coding	7.85028	2779	354	51
SP_1235	1166750	1167217	-	1167610	tss_within_coding	261	261	0	393
SP_1238	1168313	1170301	-	1170322	tss_intergenic	5.03279	307	61	21
SP_1240	1170378	1171331	-	1171358	tss_intergenic	182	182	0	27
SP_1243	1174555	1176042	+	1174493	tss_intergenic	5.29146	1053	199	62
SP_1248	1182520	1183218	-	1183246	tss_intergenic	12.1154	315	26	28
SP_1249	1183536	1184522	-	1184594	tss_intergenic	16.6346	3460	208	72
SP_1260	1192370	1193002	-	1193026	tss_intergenic	7.23711	702	97	24
SP_1263	1195085	1197184	-	1197213	tss_intergenic	6.50725	449	69	29
SP_1264	1197351	1198394	-	1198664	tss_intergenic	6.66916	5342	801	270
SP_1271	1203710	1204417	-	1204453	tss_intergenic	5.90476	496	84	37
PyrR	1214232	1214364	-	1214371	tss_intergenic	9.29412	2212	238	7
SpF43_sRNA	1216148	1216246	+	1216148	tss_intergenic	4.3875	351	80	0
SP_1284	1218832	1219392	-	1219419	tss_intergenic	6.36243	3353	527	27
SP_1285	1219486	1220199	+	1219464	tss_intergenic	8.39007	1183	141	22
PyrR	1220356	1220479	+	1220352	tss_intergenic	13	871	67	4
R2	1221797	1221902	-	1222233	tss_within_coding	159	159	0	331
SP_1288	1223563	1223895	-	1223895	tss_intergenic	7.49103	5431	725	0
SP_1289	1223986	1224363	-	1224389	tss_intergenic	7.74103	3019	390	26
SP_1293	1227880	1228227	-	1228304	tss_intergenic	53.2486	37061	696	77
SP_1296	1229040	1229306	-	1229323	tss_intergenic	6.40974	10403	1623	17
SP_1298	1229969	1230904	+	1229949	tss_intergenic	5.89956	1351	229	20
SP_1299	1231000	1231242	+	1230948	tss_intergenic	6.42934	111414	17329	52
SP_RS12175	1231514	1232265	-	1232265	tss_intergenic	7.21951	592	82	0
SP_1306	1232602	1233948	+	1232570	tss_intergenic	10.6017	7665	723	32
SP_1338	1261328	1261507	-	1261869	tss_intergenic	5.73826	855	149	362
SP_1344	1267611	1270247	-	1270581	tss_intergenic	4.33996	1966	453	334
rli38	1274492	1274628	-	1274942	tss_within_coding	278	278	0	314
SP_1354	1274614	1274982	-	1275001	tss_intergenic	978	978	0	19
srn308	1275562	1275711	-	1275729	tss_intergenic	13.7152	112986	8238	18
R17	1277341	1277388	-	1277389	tss_intergenic	4.88235	332	68	1
SP_RS06655	1281960	1282150	-	1282392	tss_within_coding	206	206	0	242
SP_1361	1283097	1284383	-	1284408	tss_intergenic	4.66384	4953	1062	25
SP_1362	1284534	1285271	-	1285296	tss_intergenic	6.68148	902	135	25
SP_1367	1290064	1290909	-	1290926	tss_intergenic	5.63415	693	123	17
SP_1371	1293773	1295056	-	1295084	tss_intergenic	5.81818	192	33	28
SP_1372	1295148	1295486	-	1295669	tss_within_coding	148	148	0	183
SP_1381	1303855	1304604	-	1304635	tss_intergenic	351	351	0	31
SP_1382	1304783	1306237	+	1304755	tss_intergenic	7.87755	386	49	28
SP_1384	1308967	1309452	-	1309645	tss_within_coding	5.00594	5902	1179	193
SP_1390	1314059	1315009	-	1315033	tss_intergenic	7.15556	966	135	24
SP_1392	1315883	1316614	-	1316647	tss_intergenic	15.1094	967	64	33
SP_1393	1316756	1318027	+	1316735	tss_intergenic	5.58025	452	81	21
SP_1405	1326858	1327259	-	1327287	tss_intergenic	9.31073	6592	708	28
SP_1409	1329602	1330732	-	1330732	tss_intergenic	11.1451	11981	1075	0
SP_1413	1332386	1333336	-	1333346	tss_intergenic	7.18038	7245	1009	10
SP_1414	1333451	1333627	-	1333655	tss_intergenic	6.74639	21946	3253	28
SP_1415	1333773	1334474	-	1334497	tss_within_coding	9.15619	5100	557	23
SP_RS12215	1336757	1337449	-	1337555	tss_intergenic	14.7671	1078	73	106
SP_1421	1341630	1343090	-	1343158	tss_intergenic	9.04472	7887	872	68
SP_1422	1343206	1343694	-	1343906	tss_within_coding	4.22388	283	67	212
SP_1429	1347287	1348573	-	1348612	tss_intergenic	25.5742	3964	155	39
SP_RS07015	1349197	1349379	+	1349076	tss_within_coding	2208	2208	0	121
SP_1433	1351451	1352443	-	1352501	tss_intergenic	7.25911	1793	247	58
SP_RS07080	1362231	1362425	-	1362458	tss_intergenic	15.4444	139	9	33
SP_1445	1364734	1366296	-	1366327	tss_intergenic	9.87443	4325	438	31
SP_1446	1366438	1367136	+	1366412	tss_intergenic	7.1954	2504	348	26
SP_1449	1369016	1369741	-	1369754	tss_intergenic	4.21101	1377	327	13
SP_1457	1373554	1374282	+	1373554	tss_intergenic	7.41736	1795	242	0
SP_1458	1374321	1375232	-	1375259	tss_intergenic	5.84071	660	113	27
SP_1459	1375298	1375534	-	1375587	tss_intergenic	7.13488	1534	215	53
SP_1464	1378181	1378675	-	1378701	tss_intergenic	11.9252	1753	147	26
SP_1465	1378810	1379256	+	1378782	tss_intergenic	3366	3366	0	28
SP_1468	1380503	1381378	-	1381412	tss_intergenic	10.3223	10281	996	34
SP_1469	1381530	1382909	-	1382939	tss_intergenic	5.91263	12925	2186	30
SP_1470	1383203	1384126	+	1383120	tss_intergenic	11.0656	1350	122	83
SpR19_sRNA	1390953	1391074	-	1391092	tss_within_coding	6.17899	3176	514	19
SP_1479	1392101	1393492	-	1393492	tss_intergenic	5.43855	21727	3995	0
SP_1480	1393727	1394080	-	1394147	tss_intergenic	23.7125	7754	327	67
SP_1487	1398351	1398689	-	1398952	tss_intergenic	5.95455	131	22	263
SP_RS12255	1398957	1399129	-	1399597	tss_within_coding	333	333	0	468
SP_1491	1401454	1402323	-	1402355	tss_intergenic	4.09013	953	233	32
SP_1499	1407849	1408196	+	1407826	tss_intergenic	4.17155	7976	1912	23
SP_1501	1409324	1409953	-	1410161	tss_within_coding	279	279	0	208
SP_1502	1409963	1410604	-	1410626	tss_intergenic	5.68098	926	163	22
SP_1505	1413677	1414843	-	1414863	tss_intergenic	7.49123	2135	285	20
SP_1510	1418861	1420366	-	1420764	tss_within_coding	178	178	0	398
SP_1511	1420381	1420917	-	1421328	tss_within_coding	111	111	0	411
SP_1514	1422176	1422376	-	1422405	tss_intergenic	10.8454	12906	1190	29
SP_RS07460	1422451	1423457	-	1423486	tss_intergenic	4.90323	456	93	29
SP_RS12280	1423690	1423827	-	1424260	tss_within_coding	160	160	0	433
SP_1517	1424808	1425290	-	1425359	tss_intergenic	1255	1255	0	74
SP_1518	1425361	1427016	-	1427041	tss_intergenic	9.05129	25941	2866	25
SP_1522	1429407	1430024	-	1430042	tss_intergenic	11.4798	11101	967	18
SP_1523	1430072	1433170	-	1433189	tss_intergenic	5.28446	1802	341	19
SP_1525	1434437	1435531	-	1435550	tss_intergenic	4.93671	390	79	19
SP_1527	1437536	1439494	-	1439522	tss_intergenic	4.32432	1120	259	28
SP_1529	1439697	1441319	-	1441359	tss_intergenic	6.75926	3650	540	40
SP_1530	1441425	1442870	+	1441425	tss_intergenic	5.26452	5075	964	0
SP_1531	1442913	1443110	-	1443152	tss_intergenic	6.41451	7691	1199	42
SP_1534	1444442	1445377	-	1445403	tss_intergenic	9.0339	533	59	26
SP_1535	1445448	1445747	-	1445890	tss_within_coding	169	169	0	143
SP_1536	1445737	1446486	-	1446486	tss_intergenic	5.35849	284	53	0
SP_1538	1446901	1448301	-	1448325	tss_intergenic	8.51599	7724	907	24
SP_1539	1448596	1448835	-	1448993	tss_within_coding	1607	1607	0	158
SP_1541	1449349	1449639	-	1449705	tss_intergenic	25.7077	28227	1098	66
SP_1545	1452696	1453127	-	1453184	tss_intergenic	28.0167	5043	180	57
SP_1546	1453505	1454053	+	1453460	tss_intergenic	4178	4178	0	45
SP_1547	1454330	1455058	-	1455058	tss_intergenic	7.26036	1227	169	0
SP_1549	1456975	1457385	-	1457417	tss_intergenic	6.87952	571	83	32
SSRC10	1461067	1461188	-	1461189	tss_intergenic	9.67713	85420	8827	1
SP_1555	1465696	1466463	-	1466553	tss_intergenic	8623	8623	0	90
SP_1558	1467590	1467976	-	1467989	tss_intergenic	4.54651	1173	258	13
SP_1561	1470180	1471037	-	1471067	tss_intergenic	8.3346	2192	263	30
SP_1569	1475983	1477215	-	1477416	tss_within_coding	350	350	0	201
SP_1571	1477417	1477923	-	1477944	tss_intergenic	6.69797	13195	1970	21
SP_1572	1478053	1478589	-	1478619	tss_intergenic	25.6912	152503	5936	30
SP_1573	1479067	1480539	-	1480703	tss_within_coding	170	170	0	164
SP_1574	1480609	1481367	-	1481397	tss_intergenic	9.48232	27091	2857	30
SP_1576	1482151	1483095	-	1483164	tss_intergenic	6.72768	1507	224	69
SP_1577	1483277	1483789	-	1483816	tss_intergenic	13.0717	6745	516	27
SP_1578	1483876	1484634	-	1484656	tss_intergenic	12.6207	366	29	22
SP_1580	1485135	1486265	-	1486291	tss_intergenic	6.04085	3401	563	26
SP_1584	1488714	1489502	-	1489522	tss_intergenic	8.66667	9334	1077	20
SP_1586	1489766	1491340	-	1491484	tss_intergenic	59.867	13949	233	144
SP_1587	1491539	1492765	-	1492815	tss_intergenic	11.1485	2553	229	50
SP_1588	1492958	1494274	+	1492941	tss_intergenic	4.89806	13357	2727	17
SP_1589	1494373	1495716	+	1494373	tss_intergenic	11.1348	6113	549	0
SP_1591	1496624	1497706	+	1496606	tss_intergenic	7.76007	12905	1663	18
SP_1599	1502436	1503185	-	1503185	tss_intergenic	6.86076	542	79	0
SP_1602	1505526	1505864	-	1505916	tss_intergenic	22.4755	43962	1956	52
SP_1603	1505995	1506666	-	1507100	tss_within_coding	143	143	0	434
SP_1607	1508427	1509446	-	1509476	tss_intergenic	7.40351	6752	912	30
SP_1610	1511651	1512328	-	1512354	tss_intergenic	4.63877	1053	227	26
SP_1623	1523328	1525664	-	1525664	tss_intergenic	6.06944	437	72	0
SP_1624	1525797	1526546	+	1525773	tss_intergenic	6.3871	198	31	24
trn0761	1528108	1528175	-	1528401	tss_within_coding	790	790	0	226
S15	1528481	1528597	-	1528620	tss_intergenic	52.6997	522359	9912	23
SP_1630	1530175	1530403	+	1529948	tss_within_coding	4.72414	1096	232	227
SP_1633	1533515	1534192	-	1534207	tss_intergenic	11.9091	131	11	15
SP_1634	1534348	1535421	+	1534330	tss_intergenic	9.89474	188	19	18
SP_1636	1535882	1536319	-	1536366	tss_intergenic	542	542	0	47
SP_1637	1536395	1537243	-	1537261	tss_intergenic	7.52432	1392	185	18
SP_1638	1537349	1537999	+	1537326	tss_intergenic	3607	3607	0	23
SP_1645	1541751	1543973	-	1543991	tss_intergenic	7.20124	3471	482	18
SP_1647	1545684	1547576	-	1547601	tss_intergenic	5.74428	2763	481	25
SP_1648	1547867	1548589	+	1547850	tss_intergenic	4.20255	22450	5342	17
SP_1653	1553815	1554516	-	1554668	tss_intergenic	11.5385	900	78	152
SP_1654	1554766	1557177	-	1557177	tss_intergenic	6.92308	270	39	0
SP_1655	1557230	1557922	-	1557968	tss_intergenic	7.39525	18355	2482	46
SP_1660	1562181	1562342	-	1562621	tss_within_coding	269	269	0	279
SP_1661	1562385	1563185	-	1563242	tss_within_coding	517	517	0	57
SP_1663	1563964	1564227	-	1564572	tss_within_coding	662	662	0	345
SP_1664	1564227	1564766	-	1565083	tss_within_coding	156	156	0	317
SP_1666	1565452	1566711	-	1566939	tss_within_coding	134	134	0	228
SP_1667	1566728	1568101	-	1568177	tss_intergenic	9.24766	13816	1494	76
SP_1668	1568320	1569024	-	1569056	tss_intergenic	11.3311	1711	151	32
SP_1671	1571170	1572213	-	1572243	tss_intergenic	10.7722	6808	632	30
SP_1673	1572996	1575053	-	1575072	tss_intergenic	12.9518	1075	83	19
SP_1674	1575253	1576104	+	1575198	tss_intergenic	8.44815	9369	1109	55
SP_1676	1577022	1577939	-	1577989	tss_intergenic	323	323	0	50
SP_1694	1598470	1598697	-	1598827	tss_intergenic	7.94737	151	19	130
SP_1695	1599458	1600438	-	1600698	tss_within_coding	9.21739	8056	874	260
SP_1702	1606632	1609145	-	1609184	tss_intergenic	4.1688	1630	391	39
SP_1710	1614075	1614788	-	1614911	tss_within_coding	141	141	0	123
SP_1713	1616852	1617325	-	1617347	tss_intergenic	4.67618	3769	806	22
SP_1714	1617465	1617830	+	1617434	tss_intergenic	11.747	50324	4284	31
SP_1717	1620921	1621814	-	1621835	tss_intergenic	6.61321	701	106	21
SP_1722	1625103	1626986	-	1627048	tss_intergenic	9.85	394	40	62
SP_1727	1631071	1632267	-	1632281	tss_intergenic	8.70498	2272	261	14
SP_1731	1633826	1634584	-	1634605	tss_intergenic	8.73786	900	103	21
SP_1733	1636675	1637415	-	1637624	tss_within_coding	13.1199	4159	317	209
SP_1738	1642485	1643111	-	1643191	tss_intergenic	8.33791	7896	947	80
SP_1739	1643241	1644854	-	1644896	tss_intergenic	23.9987	18479	770	42
SP_1740	1645045	1645299	-	1645583	tss_within_coding	12.2105	232	19	284
SP_1750	1651526	1652116	-	1652616	tss_within_coding	122	122	0	500
SP_1751	1652068	1652976	-	1652995	tss_intergenic	2536	2536	0	19
SP_RS12360	1653797	1653985	+	1653710	tss_intergenic	16.6615	1083	65	87
SP_1772	1678227	1692710	-	1692765	tss_intergenic	16.0088	3634	227	55
SP_RS08800	1694275	1694496	+	1694250	tss_intergenic	54861	54861	0	25
SP_1776	1694513	1694827	+	1694350	tss_within_coding	148	148	0	163
SP_1778	1696189	1696857	-	1696882	tss_intergenic	17.7898	9055	509	25
SP_1785	1702922	1703392	-	1703473	tss_intergenic	107	107	0	81
SP_1786	1703683	1704135	-	1704370	tss_within_coding	15.33	1533	100	235
SP_1790	1705345	1706616	+	1705290	tss_intergenic	9.28571	325	35	55
SP_1794	1709561	1709974	-	1710000	tss_intergenic	6.39515	3690	577	26
SP_1799	1715315	1716316	-	1716332	tss_intergenic	8.46771	4852	573	16
SP_1804	1719637	1720245	+	1719618	tss_intergenic	224	224	0	19
SP_1805	1720276	1720479	+	1720122	tss_within_coding	193	193	0	154
SP_1807	1721006	1721452	-	1721477	tss_intergenic	5.33036	597	112	25
SP_1810	1723399	1724130	-	1724156	tss_intergenic	4.53418	1791	395	26
SP_1838	1747591	1748283	-	1748320	tss_intergenic	16.6554	5413	325	37
SP_1844	1752826	1753053	-	1753079	tss_intergenic	8.23645	1672	203	26
Purine	1754791	1754886	+	1754773	tss_intergenic	7.05333	529	75	18
SP_1850	1757628	1758392	-	1758448	tss_intergenic	5.67857	954	168	56
SP_1851	1758573	1758977	-	1759000	tss_intergenic	8.38095	176	21	23
SP_1858	1765602	1766138	+	1765499	tss_intergenic	324	324	0	103
SP_1859	1766305	1767114	-	1767250	tss_intergenic	11.7273	258	22	136
SP_1863	1770480	1770923	-	1770957	tss_intergenic	8.84013	2820	319	34
SP_1865	1771923	1772987	-	1773006	tss_intergenic	8.8997	2928	329	19
SP_1869	1774497	1775471	+	1774470	tss_intergenic	5.06667	152	30	27
SP_1875	1779403	1779972	-	1780435	tss_within_coding	483	483	0	463
SP_1881	1783373	1784167	-	1784266	tss_intergenic	4.6	920	200	99
SP_1882	1784375	1784623	-	1784650	tss_intergenic	6.33854	11758	1855	27
SP_1885	1788834	1789544	+	1788790	tss_within_coding	13.2322	7238	547	44
SP_1891	1795602	1797581	-	1797615	tss_intergenic	23.5135	6090	259	34
SP_1899	1806745	1807605	+	1806733	tss_intergenic	1567	1567	0	12
SP_2256	1808956	1809028	-	1809031	tss_intergenic	2011	2011	0	4
SP_2261	1809385	1809458	-	1809473	tss_intergenic	977	977	0	16
SP_2263	1809557	1809642	-	1809649	tss_intergenic	1012	1012	0	8
SP_rrnaD16S	1813506	1815057	-	1815208	tss_intergenic	37.9115	4284	113	151
SP_2271	1815312	1815383	-	1815401	tss_intergenic	86.0118	14622	170	18
SP_1901	1815445	1816800	-	1816800	tss_intergenic	8.76623	675	77	0
SP_1902	1816838	1817614	+	1816838	tss_intergenic	6.51163	280	43	0
SP_1903	1817703	1818236	+	1817669	tss_intergenic	4.95281	7766	1568	34
SP_1911	1824358	1824675	-	1824964	tss_within_coding	8.22222	148	18	289
SP_1915	1826340	1826786	-	1826800	tss_intergenic	1217	1217	0	14
SP_1917	1827400	1827762	-	1827778	tss_intergenic	5.67568	210	37	16
SP_1922	1830299	1831015	-	1831044	tss_intergenic	13.2654	6049	456	29
SP_1926	1834346	1834804	-	1834832	tss_intergenic	4.41866	3694	836	28
SP_RS12445	1834929	1835733	+	1834929	tss_intergenic	4.91667	354	72	0
SP_1937	1840405	1841361	-	1841611	tss_intergenic	4.00122	3293	823	59
SP_1940	1843413	1844579	-	1844613	tss_intergenic	7.12892	5917	830	34
SP_1944	1847507	1847950	-	1847950	tss_intergenic	14.1049	2017	143	0
SP_1946	1849039	1849902	-	1849930	tss_intergenic	7.57664	3114	411	28
SP_1947	1850094	1850264	+	1850068	tss_intergenic	8.075	4522	560	26
SP_1956	1859774	1860541	+	1859467	tss_within_coding	4.04878	166	41	307
SP_1959	1862121	1862534	-	1862559	tss_intergenic	5.69291	723	127	25
SP_1963	1870650	1871981	-	1872006	tss_intergenic	6.32373	4610	729	25
SP_1966	1873254	1874537	-	1874789	tss_within_coding	4.89286	274	56	252
SP_RS09885	1874561	1874791	-	1874791	tss_intergenic	8.13321	4457	548	0
SP_1969	1876348	1876887	-	1876887	tss_intergenic	6.14793	2078	338	0
SP_1972	1878056	1878739	-	1878768	tss_intergenic	4.841	1157	239	29
SP_1973	1878795	1879535	-	1879535	tss_intergenic	7.04418	1754	249	0
SP_1976	1880926	1881720	-	1881748	tss_intergenic	5.4598	2173	398	28
SP_1978	1881846	1883096	-	1883416	tss_within_coding	115	115	0	320
SP_1979	1883163	1883990	-	1884186	tss_within_coding	8.97297	1992	222	196
SP_1985	1888618	1889490	-	1889514	tss_intergenic	6.51082	1504	231	24
SP_1988	1890565	1892607	-	1892695	tss_within_coding	5.84146	958	164	88
SP_1991	1894395	1895168	-	1895188	tss_intergenic	8.09151	4863	601	20
SP_1993	1896650	1896784	-	1896852	tss_intergenic	16.5193	53473	3237	68
SP_1994	1896929	1898143	-	1898167	tss_intergenic	11.9672	14612	1221	24
SP_1996	1898755	1899207	+	1898731	tss_intergenic	10.0366	3844	383	24
SP_1997	1899242	1900630	-	1900656	tss_intergenic	6.35266	2630	414	26
SP_1998	1900696	1901658	+	1900668	tss_intergenic	8.36646	2694	322	28
SP_1999	1902314	1903324	-	1903439	tss_intergenic	15.318	35216	2299	115
SP_2001	1904349	1905446	-	1905887	tss_within_coding	7.88462	820	104	441
SP_2275	1908214	1908299	-	1908306	tss_intergenic	943	943	0	8
SP_2279	1908579	1908651	-	1908675	tss_intergenic	3319	3319	0	25
SP_rrnaC16S	1912163	1913714	-	1913865	tss_intergenic	34.3465	4362	127	151
SP_2283	1913969	1914040	-	1914058	tss_intergenic	91.6398	14754	161	18
SP_2009	1915512	1915664	-	1915676	tss_intergenic	6.35461	235127	37001	13
SP_2010	1915717	1917912	-	1917912	tss_intergenic	5.31148	648	122	0
SP_2012	1918942	1919949	-	1920038	tss_intergenic	1552	1552	0	89
SP_RS12475	1921149	1921994	-	1921994	tss_intergenic	5.72814	10809	1887	0
SP_2016	1922125	1923024	-	1923085	tss_intergenic	7.97479	1898	238	61
SP_2017	1923234	1924544	+	1923155	tss_intergenic	13.8454	5552	401	79
SP_2026	1930775	1933426	-	1933476	tss_intergenic	7.42368	23392	3151	50
SP_2029	1934612	1934911	-	1934935	tss_intergenic	7.77022	20560	2646	24
SP_2042	1947360	1947731	-	1947754	tss_intergenic	7.98231	11734	1470	23
SP_2044	1947880	1949070	-	1949098	tss_intergenic	4.63158	352	76	28
SP_2045	1949121	1950074	-	1950074	tss_intergenic	8.35211	1186	142	0
SP_2054	1954652	1955023	-	1955035	tss_intergenic	8.09091	10413	1287	12
SP_2055	1955168	1956226	-	1956262	tss_intergenic	6.28182	691	110	36
SP_2057	1957693	1959510	-	1959537	tss_intergenic	7.56162	9142	1209	27
SP_2058	1959608	1960750	-	1960808	tss_intergenic	8.42	2526	300	58
SP_2059	1960880	1961737	+	1960880	tss_intergenic	6.89262	1027	149	0
SP_2060	1961765	1962409	-	1962449	tss_intergenic	379	379	0	40
SP_2062	1962886	1963224	-	1963350	tss_intergenic	14.4286	101	7	126
SP_2063	1963634	1964746	-	1964773	tss_intergenic	4.99004	57600	11543	27
SP_2066	1966877	1968361	-	1968386	tss_intergenic	6.88406	475	69	25
SP_2067	1968437	1969714	-	1969752	tss_intergenic	4.64444	209	45	38
SP_2290	1970327	1970400	-	1970410	tss_intergenic	1149	1149	0	11
SP_2291	1970411	1970500	-	1970582	tss_intergenic	765	765	0	83
SP_2292	1970583	1970656	-	1970690	tss_intergenic	2714	2714	0	35
SP_rrnaB16S	1974179	1975730	-	1975881	tss_intergenic	29.4933	4424	150	151
SP_2296	1975986	1976057	-	1976075	tss_intergenic	88.9704	15036	169	18
SP_2069	1976627	1978087	-	1978123	tss_intergenic	6.27258	3820	609	36
SP_2070	1978211	1979560	-	1979581	tss_within_coding	4.62963	250	54	21
SP_2072	1979730	1980419	-	1980447	tss_intergenic	14.4286	101	7	28
SP_2075	1983116	1984810	-	1984877	tss_within_coding	13.88	347	25	67
SP_2077	1987541	1987987	-	1988024	tss_intergenic	6.03829	2681	444	37
SP_2078	1988123	1989814	+	1988099	tss_intergenic	5.10329	2174	426	24
SP_2082	1991241	1991948	+	1991226	tss_intergenic	8.98859	2364	263	15
SP_2091	1998790	1999806	+	1998765	tss_intergenic	6.66557	8112	1217	25
SP_2098	2005725	2006636	-	2007047	tss_within_coding	556	556	0	411
SP_2099	2006701	2009166	-	2009178	tss_intergenic	24.6667	444	18	12
SP_2100	2009308	2010564	+	2009275	tss_intergenic	11.3151	826	73	33
SP_2102	2012707	2012985	-	2013000	tss_intergenic	8.83	67991	7700	15
SP_2105	2014784	2015356	+	2014757	tss_intergenic	4.97475	985	198	27
SP_2107	2018683	2020200	-	2020339	tss_intergenic	6.02448	1723	286	139
SP_2108	2020750	2022021	+	2020687	tss_intergenic	6.20456	7886	1271	63
SP_2111	2024521	2025321	+	2024491	tss_intergenic	4.34694	213	49	30
SP_2114	2027528	2029291	-	2029313	tss_intergenic	2783	2783	0	22
SP_2115	2029643	2029873	-	2029883	tss_intergenic	16.6776	11174	670	10
SP_2119	2031477	2031683	-	2032040	tss_within_coding	4.01672	1201	299	357
SP_2121	2032438	2033727	-	2033750	tss_intergenic	4.21048	17684	4200	23
SP_2124	2036068	2036202	-	2036213	tss_intergenic	170	170	0	11
SP_2126	2036860	2038563	-	2038586	tss_intergenic	6.5	1066	164	23
SP_2131	2042233	2044263	-	2044277	tss_intergenic	32.6429	457	14	14
SP_2132	2044455	2045462	+	2044431	tss_intergenic	11.5893	649	56	24
SP_2134	2045817	2045999	+	2045761	tss_intergenic	4.59033	6454	1406	56
SP_2135	2046015	2046164	+	2045975	tss_within_coding	171	171	0	40
trn1025	2048577	2048644	-	2048654	tss_intergenic	5.69748	678	119	10
SP_2139	2049848	2050210	-	2050356	tss_intergenic	5.97727	263	44	146
SP_2144	2056134	2057414	-	2057444	tss_intergenic	8.5625	137	16	30
SP_2146	2059710	2061389	-	2061682	tss_intergenic	9.18182	202	22	293
SP_2156	2069966	2070865	-	2070891	tss_intergenic	6.72857	471	70	26
SP_2157	2070995	2072146	-	2072181	tss_intergenic	5.11429	179	35	35
SP_2168	2084884	2085657	+	2084860	tss_intergenic	4.36842	581	133	24
SpF66_sRNA	2086087	2086325	+	2086080	tss_intergenic	25.9797	38450	1480	7
SpF66_sRNA	2086430	2086668	+	2086423	tss_intergenic	23.3036	2610	112	7
SP_2172	2089835	2090275	-	2090344	tss_intergenic	9.96476	2262	227	69
SP_2177	2094756	2094887	-	2094955	tss_intergenic	7.52174	1211	161	68
SP_2186	2104687	2106195	-	2106238	tss_intergenic	7.29412	744	102	43
SP_2187	2106354	2107781	-	2107802	tss_intergenic	5.44526	746	137	21
SP_2188	2107946	2108818	+	2107946	tss_intergenic	10.7561	3528	328	0
SP_2190	2110015	2112096	-	2112123	tss_intergenic	5.12195	210	41	27
SP_2191	2112175	2112702	-	2112724	tss_intergenic	6.05556	218	36	22
SP_2194	2115408	2117840	-	2118118	tss_within_coding	226	226	0	278
SP_2195	2117842	2118300	-	2118336	tss_intergenic	8.45276	4742	561	36
SP_2199	2120914	2121204	-	2121369	tss_within_coding	240	240	0	165
SP_2202	2122895	2123161	-	2123545	tss_within_coding	5.09346	545	107	384
SP_2203	2123163	2124515	-	2124926	tss_within_coding	584	584	0	411
SP_2205	2125008	2126981	-	2126994	tss_intergenic	11.8068	4829	409	13
SP_2206	2127117	2127665	-	2127700	tss_intergenic	5.14122	13434	2613	35
SP_2209	2129758	2130393	+	2129758	tss_intergenic	9.92347	5835	588	0
SP_2214	2133145	2134185	-	2134257	tss_intergenic	202	202	0	72
SP_2215	2134264	2135043	-	2135152	tss_intergenic	15.8581	11624	733	109
SP_2216	2135267	2136445	-	2136474	tss_intergenic	63910	63910	0	29
SP_2225	2143044	2144294	-	2144315	tss_intergenic	9.6264	8606	894	21
SP_2226	2144453	2144821	+	2144439	tss_intergenic	10.8977	1918	176	14
SP_2228	2145972	2147450	-	2147498	tss_intergenic	4.03858	2617	648	48
SP_2229	2147602	2148627	-	2148649	tss_intergenic	4.88567	6068	1242	22
SP_2230	2148833	2150455	+	2148810	tss_intergenic	5.71711	4345	760	23
SP_2298	2155542	2155613	-	2155630	tss_intergenic	24	144	6	17
SP_2237	2157760	2157885	-	2157927	tss_intergenic	21	105	5	42
SP_2238	2158167	2158646	-	2158646	tss_intergenic	5.52804	1183	214	0
SP_2239	2158817	2160010	+	2158806	tss_intergenic	7.92363	13177	1663	11
SP_2240	2160068	2160826	+	2160068	tss_intergenic	4.97443	1751	352	0

## Sheet: Secondary TSS, High confidence
Locus	Start	End	Strand	Primary_TSS	Primary_Processed_cov	Primary_Ratio	Primary_5'-UTR_length		Secondary_TSS	Secondary_Processed_cov	Secondary_Ratio	Secondary_5'-UTR_length
SP_0012	11812	12354	+	11779	4719	6.69362	33		11480	2933	4.20201	332
SP_RS11515	20422	21267	+	20422	5853	7.92016	0		20352	223	4.74468	70
SpF01_sRNA	91593	91664	+	91266	341	341	327		91398	181	181	195
SP_0141	139839	140702	+	139528	453	15.1	311		139819	107	6.6875	20
SP_0189	180894	181292	+	180869	37768	6.12719	25		180858	6669	7.77273	36
SP_0194	182719	183024	+	182571	6569	6569	148		182690	2206	2206	29
SP_0197	183277	184533	+	182815	198	198	462		182834	127	127	443
SP_0209	193567	194193	+	193352	279	279	215		193269	252	252	298
SP_0215	196742	197395	+	196402	949	949	340		196728	538	538	14
SP_0219	198339	198707	+	198091	631	631	248		198270	266	266	69
SP_0224	200228	200626	+	200134	533	533	94		200176	352	352	52
SP_0227	201812	202306	+	201577	1469	1469	235		201671	186	186	141
SP_0234	205693	206058	+	205560	170	170	133		205685	106	106	8
SP_0235	206076	206459	+	205827	3797	3797	249		205789	1991	1991	287
SP_0238	208100	208366	+	208042	897	5.7871	58		207994	134	134	106
srn068	248144	248290	+	247807	1606	1606	337		248127	251	251	17
SP_0273	248433	250514	+	248401	23562	13.7468	32		248210	234	234	223
SP_0274	250618	255009	+	250286	1204	1204	332		250597	629	8.0641	21
SP_0281	258529	259863	+	258510	28094	5.08305	19		258525	100	100	4
S15	396640	396748	+	396625	463	463	15		396190	369	369	450
SP_0418	396692	396916	+	396668	4196	4196	24		396658	163	163	34
SP_0422	399709	400944	+	399369	2310	4.31776	340		399457	129	129	252
SP_0442	415214	415579	+	415191	19400	7.47304	23		415027	124	8.85714	187
SP_0493	469739	470341	+	469687	8148	10.4596	52		469401	110	110	338
SP_0500	482930	483457	+	482916	831	5.03636	14		482529	210	210	401
SP_0603	569482	570138	+	569432	1106	10.9505	50		569341	745	6.31356	141
SP_0670	646019	646189	-	646265	201473	5.51588	76		646239	412	412	50
SP_0731	696748	697095	+	696403	2740	2740	345		696430	707	707	318
SP_0746	706882	707472	+	706834	1057	4.78281	48		706430	151	151	452
SP_0785	738516	739715	+	738402	4782	10.1314	114		738487	1467	5.39338	29
SP_0831	780197	781006	+	780057	153	153	140		779899	135	135	298
F35	909029	909169	+	908663	298	298	366		909022	183	8.71429	7
SP_1022	965327	965956	+	965074	30960	11.9768	253		965145	725	725	182
SP_1027	969377	970351	+	969358	292335	15.6521	19		969348	257	8.86207	29
SP_1075	1011777	1012793	+	1011750	2375	10.1064	27		1011536	112	16	241
SP_1102	1035629	1035928	-	1036037	20019	10.7861	109		1036012	141	141	84
L21_leader	1037093	1037180	+	1037080	364698	24.9179	13		1037070	107	8.23077	23
SP_1107	1037907	1038200	+	1037692	26140	26140	215		1037627	343	343	280
SP_1114	1042800	1044701	+	1042800	2194	7.12338	0		1042500	170	4.25	300
SP_1177	1115317	1115580	-	1115635	376672	10.2154	55		1115646	173	5.40625	66
SP_1243	1174555	1176042	+	1174493	1053	5.29146	62		1174240	608	608	315
PyrR	1220356	1220479	+	1220352	871	13	4		1220043	425	425	313
SP_1293	1227880	1228227	-	1228304	37061	53.2486	77		1228284	163	163	57
SP_1299	1231000	1231242	+	1230948	111414	6.42934	52		1230994	131	131	6
SP_1354	1274614	1274982	-	1275001	978	978	19		1275019	854	854	37
SP_1539	1448596	1448835	-	1448993	1607	1607	158		1448854	804	804	19
SP_1714	1617465	1617830	+	1617434	50324	11.747	31		1617447	214	214	18
SP_2240	2160068	2160826	+	2160068	1751	4.97443	0		2159657	815	815	411

## Sheet: Low Confidence (TSS_2.1)
Locus_tag	Locus_start	Locus_end	Strand	TSS_position	Within_coding_vs_intergenic	Processed/unprocessed ratio	Processed_coverage	Unprocessed_coverage	5'-UTR_length
SP_0002	1717	2853	+	1341	tss_within_coding	1.04	26	25	376
SP_0005	4382	4951	+	4319	tss_intergenic	1.13333	34	30	63
SP_0006	4952	8461	+	4626	tss_within_coding	1	40	40	326
SP_0008	8778	9146	+	8549	tss_within_coding	1.11765	133	119	229
SP_0011	10531	11808	+	10372	tss_within_coding	1.75	14	8	159
SP_0013	12370	14328	+	12161	tss_within_coding	1.04724	133	127	209
SP_2243	16945	17017	+	16543	tss_within_coding	2.14616	1762	821	402
SP_rrnaA23S	17141	20044	+	17052	tss_intergenic	1.64119	18081	11017	89
5_8S_rRNA	17154	17307	+	17144	tss_intergenic	2.81907	525774	186506	10
SP_2244	20241	20314	+	20170	tss_within_coding	1.1009	731	664	71
SP_0018	22359	22601	+	22292	tss_intergenic	1.2	6	5	67
csRNA	24165	24262	+	24164	tss_intergenic	2.99298	3412	1140	1
Bacteria_small_SRP	24819	24916	+	24450	tss_within_coding	1.1	33	30	369
SP_0022	25355	25933	+	25328	tss_intergenic	1.60417	77	48	27
SP_RS00155	25947	27308	+	25834	tss_within_coding	1.06579	162	152	113
SP_0024	27312	27878	+	27035	tss_within_coding	1.02804	110	107	277
SP_0025	27903	28112	+	27627	tss_within_coding	1.056	132	125	276
SP_0026	28094	28717	+	28009	tss_within_coding	1.06579	81	76	85
SP_RS00180	29766	30245	-	30257	tss_intergenic	2	14	7	12
SP_0029	30372	30710	-	30847	tss_within_coding	1.27778	23	18	137
SP_0030	30598	30841	-	30918	tss_intergenic	2	14	7	77
SP_0031	30929	31279	-	31513	tss_intergenic	53	53	0	234
SP_0032	31535	34168	+	31533	tss_intergenic	11.5	23	2	2
SP_RS00205	34731	35012	+	34544	tss_within_coding	17	17	0	187
SP_0036	37334	38104	+	37217	tss_within_coding	1.47826	34	23	117
SP_0037	38101	39093	+	37945	tss_within_coding	1.03727	167	161	156
SP_0038	39099	39332	+	38922	tss_within_coding	1.00206	486	485	177
SP_0039	39363	39668	+	39278	tss_within_coding	1.09589	160	146	85
F52	40336	40380	+	39890	tss_within_coding	1.01095	277	274	446
SP_0042	40816	42969	+	40417	tss_intergenic	1.04167	50	48	399
SP_0043	42982	44331	+	42619	tss_within_coding	3	21	7	363
SP_RS11535	45210	45353	+	44895	tss_within_coding	1.41935	44	31	315
SP_0045	45410	49135	+	45298	tss_within_coding	1.13636	25	22	112
SP_0047	50889	51911	+	50532	tss_within_coding	1.40909	31	22	357
SP_0048	51908	52453	+	51677	tss_within_coding	1.05263	20	19	231
SP_0049	52537	53046	+	52192	tss_within_coding	3.4	17	5	345
SP_0050	53071	54618	+	52882	tss_within_coding	1.19355	74	62	189
SP_RS11540	56075	56242	+	55912	tss_within_coding	1.12121	111	99	163
SP_0052	56259	56375	+	56245	tss_intergenic	1.26087	29	23	14
SSRC8_2	56298	56355	+	56290	tss_intergenic	2	4	2	8
SP_0053	56405	56893	+	56391	tss_intergenic	1	9	9	14
SP_0054	56880	57971	+	56712	tss_within_coding	1.80952	38	21	168
SP_0057	59624	63562	-	64040	tss_within_coding	1.19231	62	52	478
SP_0065	69660	70826	+	69546	tss_intergenic	14	14	1	114
SP_RS00370	72141	72653	+	72059	tss_intergenic	8	8	0	82
trn0027	79336	79386	+	78983	tss_within_coding	1.32	66	50	353
SP_0073	79687	80541	+	79653	tss_intergenic	4.64706	79	17	34
SP_0079	84191	84856	+	84161	tss_within_coding	1.0641	249	234	30
SP_RS00415	85166	85705	+	85059	tss_within_coding	1.11765	19	17	107
SP_RS00420	85772	86182	+	85472	tss_within_coding	1	24	24	300
SP_0082	86298	88871	+	86266	tss_intergenic	5.2	52	10	32
SP_0084	89733	90785	+	89312	tss_within_coding	1.0122	83	82	421
SP_0088	92236	92505	+	92142	tss_intergenic	66	66	0	94
SP_RS00455	92459	92680	+	92364	tss_within_coding	1.72464	119	69	95
SP_RS11560	97916	98108	+	97471	tss_within_coding	1	298	298	445
SP_0096	98131	98991	+	98106	tss_within_coding	5.47059	93	17	25
SP_0097	99169	100233	-	100264	tss_intergenic	2.54651	219	86	31
SP_0098	100296	101207	-	101665	tss_within_coding	1.31111	118	90	458
SP_0102	103469	104626	+	103467	tss_intergenic	2	2	0	2
SP_0103	104668	106518	+	104634	tss_intergenic	2.89423	301	104	34
F2	106533	106577	+	106253	tss_within_coding	62	62	0	280
SP_RS00525	106543	106906	-	107403	tss_within_coding	23	23	0	497
SP_0104	106956	107588	-	107589	tss_intergenic	5	5	1	1
SP_0105	107610	108482	-	108942	tss_within_coding	1.25641	49	39	460
SP_0108	110043	110363	-	110381	tss_intergenic	2	2	0	18
SP_0109	110794	111081	+	110516	tss_intergenic	3.5485	6877	1938	278
SP_0112	114086	114892	+	114051	tss_intergenic	6	6	1	35
SP_0113	114909	115328	+	114784	tss_within_coding	1.5	18	12	125
SP_0114	115515	115835	-	116165	tss_intergenic	18	18	0	330
SP_0115	116593	116973	+	116209	tss_intergenic	1.125	27	24	384
SP_RS11565	116975	117172	+	116649	tss_within_coding	1.14679	250	218	326
SP_0116	117631	117870	+	117313	tss_intergenic	3	3	0	318
F4	118118	118166	+	118101	tss_intergenic	5	5	0	17
trn0052	120766	120838	+	120744	tss_intergenic	8	8	1	22
SP_0119	122293	122775	+	122229	tss_within_coding	1.03125	33	32	64
SP_0120	122785	124698	+	122466	tss_within_coding	1.3	104	80	319
SP_RS00615	124830	124979	-	124986	tss_intergenic	2	2	0	7
SP_0121	125051	126730	-	126862	tss_within_coding	1.24299	133	107	132
SP_0124	127783	127935	-	128148	tss_within_coding	5.07692	66	13	213
SP_0128	128980	129417	+	128716	tss_within_coding	1	20	20	264
F6	130439	130495	+	130197	tss_within_coding	1	29	29	242
SP_RS00665	130460	131811	-	131869	tss_intergenic	8	8	0	58
SP_RS00670	132470	132673	-	132980	tss_intergenic	3	3	0	307
SP_0133	133024	133587	+	132900	tss_intergenic	1.66667	5	3	124
SP_0134	133565	133771	+	133565	tss_intergenic	2.375	19	8	0
SP_0136	134231	135106	+	134022	tss_within_coding	1.07143	30	28	209
SP_0137	135193	136809	+	134856	tss_within_coding	1	16	16	337
SP_0143	141243	141920	+	141068	tss_within_coding	1.15132	175	152	175
SP_0144	141932	142597	+	141450	tss_within_coding	1	34	34	482
srn026	144217	144338	+	144176	tss_intergenic	3	3	0	41
SP_0147	145086	145295	+	144950	tss_within_coding	2	14	7	136
SP_0150	147451	148824	+	147159	tss_within_coding	1.01724	59	58	292
SP_0152	149880	150572	+	149421	tss_within_coding	1.15789	66	57	459
SP_0153	150602	151171	-	151199	tss_intergenic	15	15	1	28
SP_0155	151898	153568	+	151895	tss_intergenic	1	8	8	3
SP_0156	153580	154866	+	153426	tss_within_coding	1.51429	53	35	154
SP_0157	154870	155451	+	154437	tss_within_coding	3	18	6	433
SP_RS11585	156006	156092	+	155702	tss_within_coding	1.33333	144	108	304
SP_0159	156292	157554	-	157597	tss_intergenic	24	24	1	43
SP_0162	158849	158944	+	158823	tss_intergenic	4	4	0	26
SP_0165	160384	160941	+	160189	tss_intergenic	3.83333	115	30	195
SP_0166	161162	162268	+	160919	tss_within_coding	1.05432	427	405	243
SP_0167	162244	163635	+	161833	tss_within_coding	1.05263	20	19	411
SP_RS11595	164848	165211	+	164845	tss_intergenic	6	6	0	3
SP_0171	165235	165468	+	164878	tss_within_coding	3.5	14	4	357
SP_RS11600	165434	165565	-	165594	tss_intergenic	6.54545	72	11	29
SP_RS11605	165635	165730	+	165576	tss_intergenic	7	7	0	59
SP_0175	168025	168492	-	168970	tss_within_coding	1.26471	86	68	478
SP_0176	168493	169698	-	170159	tss_within_coding	1.76923	46	26	461
R1	171483	171628	-	171694	tss_intergenic	208	208	0	66
SP_0180	172446	173009	+	172225	tss_within_coding	1	66	66	221
SP_0181	173006	173683	+	172512	tss_within_coding	1.03846	27	26	494
SP_RS11610	174956	175042	-	175350	tss_within_coding	1.63333	49	30	308
SP_0184	175106	175789	-	176104	tss_within_coding	1.39394	92	66	315
SP_0187	179701	180762	+	179462	tss_within_coding	1.24183	190	153	239
SP_0188	180767	180859	+	180569	tss_within_coding	1.11765	19	17	198
SP_RS00945	182284	182703	+	182282	tss_intergenic	1.03683	563	543	2
SP_0198	184530	185075	+	184176	tss_within_coding	1.25581	54	43	354
SP_0203	190889	191029	+	190834	tss_within_coding	1.03419	121	117	55
SP_0204	191073	191579	+	191045	tss_intergenic	1	31	31	28
SP_0205	191572	192162	+	191400	tss_within_coding	1.75	14	8	172
SP_0207	192437	192775	+	192314	tss_within_coding	1.10526	21	19	123
SP_0210	194218	194841	+	194045	tss_within_coding	1.19033	1157	972	173
SP_0211	194841	195137	+	194691	tss_within_coding	1.31667	79	60	150
trn0093	200024	200092	+	199936	tss_within_coding	1.04545	138	132	88
SP_0230	203100	204410	+	202650	tss_within_coding	1.19718	170	142	450
SP_0236	206502	207437	+	206428	tss_within_coding	1.06944	231	216	74
SP_0239	208376	209713	+	208357	tss_within_coding	1.09524	23	21	19
SP_0240	209900	210649	+	209866	tss_within_coding	2.56875	411	160	34
SP_0243	213491	214507	-	214711	tss_intergenic	2	2	0	204
SP_0245	215094	215870	-	215889	tss_intergenic	3.72358	458	123	19
SP_0247	216751	217731	+	216657	tss_within_coding	1.25926	34	27	94
SP_0250	218593	219915	+	218418	tss_within_coding	1.26316	24	19	175
SP_0252	222523	223191	+	222023	tss_within_coding	1.27778	46	36	500
SP_0253	223209	224297	+	223178	tss_within_coding	1.06667	16	15	31
SP_0256	228155	228571	+	227790	tss_within_coding	2.16667	13	6	365
F8	228667	228720	+	228644	tss_intergenic	1.04167	25	24	23
group-II-D1D4-3	228767	228945	+	228724	tss_intergenic	11	22	2	43
group-II-D1D4-1	229085	229164	+	229034	tss_intergenic	1.375	11	8	51
SP_RS01250	229365	229778	+	229132	tss_within_coding	1.5	15	10	233
Intron_gpII	230621	230686	+	230136	tss_within_coding	1.16667	21	18	485
F9	231310	231359	+	230822	tss_within_coding	1.10606	146	132	488
SP_0258	231373	231465	-	231505	tss_intergenic	71	71	1	40
SP_0260	232579	233151	+	232505	tss_within_coding	1.27273	56	44	74
SP_0262	234149	234952	+	233897	tss_within_coding	100	100	0	252
SP_0263	234974	236233	+	234535	tss_within_coding	1.20755	64	53	439
SP_0264	236246	238099	+	236028	tss_within_coding	1.16667	56	48	218
SP_0266	239770	241578	+	239695	tss_intergenic	2.18276	5064	2320	75
SP_0277	255666	255818	+	255449	tss_within_coding	1.025	41	40	217
SP_0278	255840	257081	+	255737	tss_within_coding	1.875	15	8	103
SP_0279	257091	257321	+	256919	tss_within_coding	1.24324	138	111	172
SP_RS01365	257342	257571	+	257167	tss_within_coding	1.28261	236	184	175
SP_RS01375	258408	258557	+	258069	tss_within_coding	1.57895	30	19	339
SP_0283	260854	261657	-	261726	tss_within_coding	1.23134	165	134	69
SP_0285	262907	263926	-	264022	tss_intergenic	3.91794	5920	1511	96
SP_RS11645	264119	264249	-	264573	tss_within_coding	1.04587	114	109	324
SP_0288	266736	267446	+	266572	tss_within_coding	2.55556	23	9	164
SP_0291	269820	270374	+	269646	tss_within_coding	1.11515	184	165	174
SP_0292	270417	271229	+	270031	tss_within_coding	1.03846	54	52	386
SP_0298	273953	275161	-	275173	tss_intergenic	3.20317	1009	315	12
SP_0301	276142	276234	+	275846	tss_within_coding	1.1875	19	16	296
SP_0303	276838	278274	+	276816	tss_intergenic	3.71429	26	7	22
SP_RS01495	279127	280608	+	279097	tss_intergenic	4.4	22	5	30
SP_RS11670	283948	284153	+	283817	tss_within_coding	1.13296	6527	5761	131
trn0156	284018	284090	+	284000	tss_intergenic	3	6	2	18
SpF10_sRNA	284261	284317	+	284189	tss_intergenic	1.11111	10	9	72
SpF11_sRNA	286614	286708	+	286115	tss_within_coding	1.76923	23	13	499
SP_0313	286784	287260	-	287281	tss_intergenic	2.96296	80	27	21
SP_RS01535	291067	291455	+	291032	tss_intergenic	2.33333	7	3	35
SP_0320	294162	294977	-	295014	tss_intergenic	5.71429	40	7	37
SP_0321	295248	295682	+	295209	tss_intergenic	6	6	0	39
SP_0328	301056	302402	+	301023	tss_intergenic	2	2	0	33
SP_2241	304080	304415	-	304415	tss_intergenic	3.33333	10	3	0
SP_RS01615	304426	304668	-	305075	tss_within_coding	1.15385	30	26	407
SP_0332	304679	305221	-	305374	tss_within_coding	1.1875	38	32	153
SP_0335	306559	306876	+	306474	tss_within_coding	1.24919	386	309	85
SP_0336	306880	309132	+	306873	tss_within_coding	3.7377	228	61	7
SP_0337	309134	310114	+	308723	tss_within_coding	1.07895	41	38	411
SP_RS11680	310269	310442	+	309789	tss_within_coding	1.44444	13	9	480
SP_0338	310723	312828	+	310489	tss_intergenic	3.81633	187	49	234
SP_RS01670	317104	317163	+	316710	tss_within_coding	1.13043	26	23	394
SP_0343	317355	318701	-	318714	tss_intergenic	1	3	3	13
SP_RS11685	318857	318985	+	318702	tss_intergenic	16	16	0	155
SP_0353	326937	328055	+	326785	tss_within_coding	1.1335	450	397	152
SP_0355	329471	330538	+	329430	tss_within_coding	51	51	0	41
SP_RS01740	330528	331769	+	330148	tss_within_coding	69	69	0	380
SP_0357	331774	332871	+	331728	tss_within_coding	1.02353	174	170	46
SP_0358	332875	333930	+	332456	tss_within_coding	1.01967	311	305	419
SP_0360	335260	336444	+	335185	tss_within_coding	1.03911	186	179	75
SP_RS11700	341085	341277	+	340823	tss_within_coding	1.04918	64	61	262
SP_0368	341383	346686	+	341274	tss_within_coding	3.42342	380	111	109
SP_0369	346853	349012	-	349302	tss_within_coding	1.06494	82	77	290
RNaseP_bact_b	350618	350998	+	350289	tss_within_coding	1.1374	1548	1361	329
srn098	350624	351014	+	350623	tss_intergenic	1.10127	348	316	1
SP_0374	352253	353647	+	352113	tss_within_coding	1.0404	103	99	140
SP_0376	355159	355848	+	354852	tss_within_coding	1.01336	455	449	307
SP_0378	356987	357985	+	356547	tss_within_coding	2.28571	16	7	440
SP_0380	359378	360340	-	360577	tss_intergenic	4.66667	28	6	237
SP_RS01865	360865	361196	+	360865	tss_intergenic	6.6	33	5	0
SP_0382	362178	363131	+	361947	tss_within_coding	1.52542	90	59	231
SP_0383	363118	364125	+	362698	tss_within_coding	1.26667	19	15	420
SP_0385	365196	365894	+	365182	tss_intergenic	3.16667	266	84	14
SP_0386	365891	366886	+	365666	tss_within_coding	1.52174	35	23	225
SP_0387	366900	367532	+	366582	tss_within_coding	1.5	18	12	318
SP_RS01905	367533	367774	+	367516	tss_within_coding	1.05128	41	39	17
SP_RS01910	367756	368010	+	367689	tss_within_coding	1.07692	14	13	67
SP_RS11710	368029	368301	+	367920	tss_within_coding	1.78571	25	14	109
SP_0390	368771	369592	+	368732	tss_intergenic	1.08182	119	110	39
SP_0391	369611	370633	+	369166	tss_within_coding	1.07547	114	106	445
SP_RS01940	371263	371592	-	371645	tss_intergenic	1.07143	15	14	53
SP_RS01950	371889	372158	-	372185	tss_intergenic	2	2	0	27
SP_0394	372310	374079	+	372290	tss_intergenic	10.1667	61	6	20
SP_0401	379812	382178	-	382323	tss_within_coding	1.11364	49	44	145
SP_RS11715	382223	382377	-	382663	tss_within_coding	1	28	28	286
SP_0406	384994	387330	+	384626	tss_within_coding	78	78	0	368
SP_0408	387673	388995	+	387613	tss_intergenic	5	10	2	60
SP_0411	390795	392069	-	392077	tss_intergenic	1.15217	106	92	8
trn0218	392084	392155	-	392260	tss_within_coding	2.12639	11827	5562	105
T-box	392105	392273	-	392608	tss_within_coding	1.36667	41	30	335
SP_0414	394104	394208	-	394325	tss_intergenic	2	2	0	117
SP_0417	395658	396632	+	395352	tss_within_coding	1.06478	789	741	306
SP_0420	398002	398922	+	397520	tss_within_coding	1.12019	1193	1065	482
SP_0421	398956	399687	+	398937	tss_intergenic	1.26154	82	65	19
SP_0424	401429	401851	+	401149	tss_within_coding	1.02353	87	85	280
SP_0425	401863	403230	+	401751	tss_within_coding	1.01961	52	51	112
SP_0426	403267	404133	+	402806	tss_within_coding	1.03175	130	126	461
SP_0427	404130	404897	+	403850	tss_within_coding	1.06077	192	181	280
SP_0428	404908	405049	+	404666	tss_within_coding	1.17778	53	45	242
SP_0429	405056	405241	+	405045	tss_within_coding	1.14706	39	34	11
SP_0430	405259	405732	+	405108	tss_within_coding	1.03704	28	27	151
SP_0432	406163	407469	+	406154	tss_intergenic	1.7	17	10	9
SP_0433	407504	407926	-	408058	tss_within_coding	1.04805	458	437	132
SP_0434	407919	408308	-	408745	tss_within_coding	1.45064	338	233	437
SP_0436	409019	410461	-	410548	tss_within_coding	1.23529	42	34	87
SP_0437	410461	411927	-	412157	tss_within_coding	1.02459	125	122	230
SP_0439	412442	413986	+	412432	tss_intergenic	1	23	23	10
SP_RS11740	414269	414466	+	414194	tss_intergenic	1.16667	70	60	75
SP_RS11745	414541	414753	+	414530	tss_intergenic	1.125	18	16	11
SP_0443	415582	417249	+	415264	tss_within_coding	1.02521	244	238	318
SP_0446	419142	419618	+	418691	tss_within_coding	1.16667	28	24	451
SP_0447	419684	420706	+	419636	tss_intergenic	1.51613	47	31	48
SP_0448	420813	421049	+	420747	tss_intergenic	1.10714	31	28	66
SP_0449	421287	421643	+	421094	tss_intergenic	1.05882	36	34	193
SP_0450	421693	422943	+	421540	tss_within_coding	4.11765	70	17	153
SP_RS11750	423013	423121	-	423238	tss_intergenic	3	3	0	117
SP_0451	423678	423893	+	423653	tss_intergenic	2.26287	5010	2214	25
SP_0452	424002	424742	-	424937	tss_within_coding	22	22	0	195
SP_0456	428635	429652	-	429806	tss_intergenic	2	2	0	154
SP_RS11765	431976	432062	+	431976	tss_intergenic	1.75	7	4	0
SP_0460	434770	436038	-	436048	tss_intergenic	2.5	5	2	10
SP_0461	436303	437832	-	437866	tss_within_coding	5.16667	31	6	34
SP_0462	438348	441008	+	438335	tss_intergenic	1	2	2	13
SP_0463	441232	443229	+	441033	tss_intergenic	1.11538	29	26	199
SP_RS02290	443546	444457	+	443545	tss_intergenic	1	5	5	1
SP_0466	444795	445697	+	444721	tss_intergenic	2	2	0	74
SP_0467	445780	446577	+	445616	tss_within_coding	1.15385	15	13	164
SP_0469	447488	448764	-	448774	tss_intergenic	1.31579	25	19	10
SP_0471	449021	449305	-	449730	tss_intergenic	1.02941	35	34	425
SP_0476	455508	455852	+	455482	tss_intergenic	7	7	0	26
SP_0479	459148	460587	-	460805	tss_within_coding	1.11538	29	26	218
SP_0482	462991	463539	+	462676	tss_within_coding	1.5	24	16	315
SP_RS02385	463546	463803	+	463349	tss_within_coding	1.17241	34	29	197
srn141	463613	463725	+	463569	tss_intergenic	1.3913	32	23	44
SP_0484	465572	466402	+	465164	tss_within_coding	25	25	0	408
SP_0486	466595	467098	+	466489	tss_within_coding	1.03158	98	95	106
SP_0489	468104	468754	+	468098	tss_intergenic	1.1028	118	107	6
SP_0490	468782	469171	+	468430	tss_within_coding	1.20513	47	39	352
SP_RS02420	469303	469626	+	469144	tss_within_coding	1.09756	45	41	159
srn145	470561	470657	+	470533	tss_intergenic	1.33333	20	15	28
SP_0494	470731	472338	+	470665	tss_intergenic	1.25	25	20	66
SP_0498	476529	481508	+	476438	tss_intergenic	19	57	3	91
SP_0502	483927	485273	+	483549	tss_within_coding	1.0764	634	589	378
SP_RS02475	485453	485602	+	485429	tss_intergenic	9.33333	28	3	24
SP_0508	488752	490071	-	490073	tss_intergenic	2.16667	13	6	2
SP_RS11800	490047	490320	-	490607	tss_within_coding	1.06522	49	46	287
SP_0509	490320	491783	-	492007	tss_within_coding	78	78	0	224
SP_0510	491796	494129	-	494191	tss_intergenic	3.94904	3720	942	62
SP_0516	496472	496996	+	496455	tss_intergenic	1	129	129	17
SSRC8_2	497347	497410	+	497323	tss_intergenic	1.07724	1855	1722	24
trn0290	497393	497444	+	497385	tss_intergenic	1.10774	1316	1188	8
SP_RS02535	499310	499665	+	498825	tss_within_coding	1.22222	187	153	485
SpF14_sRNA	499570	499689	+	499523	tss_intergenic	1.625	26	16	47
SP_0519	500067	501203	+	499986	tss_intergenic	1.05425	447	424	81
srn151	501260	501364	+	501224	tss_intergenic	8	8	1	36
SP_0520	501893	502180	-	502194	tss_within_coding	1.26786	71	56	14
SP_0523	503396	504445	+	503237	tss_within_coding	1.19328	142	119	159
SP_0526	505561	506298	+	505531	tss_within_coding	1.03448	60	58	30
SP_0527	506312	507652	+	505913	tss_within_coding	1.13433	76	67	399
SP_0528	507723	507851	-	508193	tss_within_coding	1.375	44	32	342
SP_0529	507908	509269	-	509281	tss_intergenic	6	6	1	12
SP_RS02595	509280	509927	-	510187	tss_within_coding	15	15	0	260
SP_RS02605	510850	511437	-	511462	tss_intergenic	4.04348	93	23	25
SP_0532	512383	512652	+	512372	tss_intergenic	1.18548	147	124	11
SP_0533	512721	512951	+	512638	tss_within_coding	66	66	0	83
SP_RS02625	512954	513073	+	512780	tss_within_coding	1.34783	31	23	174
SP_0539	515092	515346	+	515043	tss_intergenic	6.5	13	2	49
SP_0540	515362	515565	+	515190	tss_within_coding	2.5	15	6	172
SP_RS02670	516062	516181	+	516051	tss_intergenic	21	21	0	11
SP_RS02675	516516	516695	+	516429	tss_intergenic	3.67376	518	141	87
SP_0544	516952	517350	+	516874	tss_intergenic	4	8	2	78
SP_RS11840	518344	518480	+	518317	tss_within_coding	4.5	18	4	27
SP_0550	520080	520715	+	520013	tss_within_coding	1.1417	282	247	67
SP_0553	521364	522500	+	521190	tss_within_coding	1.22507	430	351	174
SP_0554	522522	522815	+	522448	tss_within_coding	1.2125	97	80	74
SP_0555	522808	523107	+	522526	tss_within_coding	1.07031	137	128	282
SP_0556	523124	526000	+	522840	tss_within_coding	1.06522	245	230	284
SSRC8_2	526033	526089	-	526145	tss_intergenic	2	2	0	56
SP_0557	526251	526601	+	526090	tss_intergenic	1.14	57	50	161
SP_0563	529880	530134	+	529549	tss_within_coding	1.425	57	40	331
T-box	530661	530859	+	530334	tss_within_coding	1.14	57	50	327
F17	530769	530895	+	530674	tss_within_coding	2.96499	1948	657	95
SP_0565	531038	531487	+	530961	tss_intergenic	1.16667	35	30	77
SP_0566	531474	532034	+	531098	tss_within_coding	1.06757	79	74	376
SP_0567	532034	532612	+	531999	tss_within_coding	1.01961	52	51	35
SP_0568	532605	535256	+	532336	tss_within_coding	74	74	0	269
SP_0569	535337	535501	+	535316	tss_intergenic	3.15068	230	73	21
SP_0570	535552	537156	+	535547	tss_intergenic	1	14	14	5
SP_0571	537536	538339	+	537424	tss_intergenic	1.23077	16	13	112
SP_0572	538454	539654	-	539664	tss_intergenic	1.21429	17	14	10
SP_0574	540142	541088	+	539953	tss_intergenic	4.57143	64	14	189
SpF19_sRNA	543052	543150	+	543003	tss_intergenic	8.8	88	10	49
SP_0578	545872	547287	+	545430	tss_within_coding	4.11111	37	9	442
SP_0579	547769	548815	+	547755	tss_intergenic	1.01724	59	58	14
SP_0580	548815	549324	+	548711	tss_within_coding	1.0155	131	129	104
SP_0581	549401	551806	+	548934	tss_within_coding	1.09211	83	76	467
SP_0582	551874	552875	-	553034	tss_within_coding	2.84167	341	120	159
SP_0583	553031	553449	+	552738	tss_within_coding	1.04124	404	388	293
SP_RS02895	553572	553838	+	553521	tss_intergenic	2.5	10	4	51
F57	553923	553982	+	553610	tss_within_coding	1.61111	29	18	313
SP_0589	560192	560809	+	560091	tss_within_coding	1.12459	343	305	101
SP_0590	560821	561705	+	560556	tss_within_coding	1.26866	255	201	265
SP_0591	561787	563130	+	561721	tss_intergenic	1.63636	18	11	66
SP_0592	563123	563509	+	563105	tss_within_coding	1.45	58	40	18
SP_0593	563513	564397	+	563373	tss_within_coding	1.08333	65	60	140
SP_0595	564534	564989	+	564041	tss_within_coding	1.04651	45	43	493
SP_RS02945	565269	565448	+	565211	tss_intergenic	1.64286	23	14	58
Intron_gpII	565664	565729	+	565278	tss_within_coding	1.05263	20	19	386
SP_0601	567791	569170	+	567687	tss_within_coding	1.05882	36	34	104
SP_0606	572806	574008	-	574043	tss_within_coding	4.6875	75	16	35
SP_0610	576417	577175	-	577344	tss_intergenic	6	6	0	169
SP_0613	579849	581510	+	579760	tss_intergenic	2.7482	382	139	89
SP_0616	583695	584927	+	583474	tss_within_coding	1.05405	39	37	221
SP_0617	585006	585707	+	584980	tss_intergenic	3.77117	4631	1228	26
SP_0619	587581	588414	+	587410	tss_within_coding	1.08021	835	773	171
F53	588512	588590	+	588270	tss_within_coding	1.14189	169	148	242
SP_0620	588596	589396	-	589420	tss_intergenic	28	28	0	24
SP_0624	591639	592217	+	591170	tss_within_coding	1.05405	39	37	469
SP_RS11875	592221	592366	+	592002	tss_within_coding	1.13333	34	30	219
SP_RS03065	592377	592529	+	592345	tss_within_coding	1.07377	131	122	32
SpF22_sRNA	592573	592712	+	592537	tss_intergenic	1	2	2	36
SP_0628	595264	595767	+	595172	tss_within_coding	1.01562	65	64	92
SP_0629	595770	596486	+	595665	tss_within_coding	1	562	562	105
srn164	596533	596633	+	596507	tss_intergenic	1.16667	35	30	26
Intron_gpII	598343	598408	+	597864	tss_within_coding	1	57	57	479
SP_RS03110	599419	599664	+	599256	tss_intergenic	3.97436	155	39	163
SP_0637	601059	601877	+	600622	tss_within_coding	1.19608	61	51	437
SP_0639	602703	602981	+	602667	tss_intergenic	1.33333	28	21	36
F23	603204	603346	+	603204	tss_intergenic	12.25	49	4	0
trn0329	603831	603887	+	603759	tss_intergenic	2.83697	2993	1055	72
F24	610528	610660	+	610052	tss_within_coding	1.2	66	55	476
SP_RS11885	610613	610792	-	611028	tss_intergenic	1	3	3	236
SP_0643	611051	611197	-	611236	tss_intergenic	3	3	0	39
SP_0645	612705	613181	+	612675	tss_intergenic	3.11278	414	133	30
SP_0646	613219	613524	+	613187	tss_intergenic	2.66667	8	3	32
SP_RS03170	615073	615354	+	614792	tss_within_coding	14	14	1	281
SP_0648	615442	622143	+	615282	tss_within_coding	1	22	22	160
SP_RS03180	622391	623002	-	623025	tss_within_coding	1.125	18	16	23
SP_RS03185	623002	623247	-	623258	tss_within_coding	1.3253	110	83	11
R13	623327	623372	-	623810	tss_within_coding	2.8381	298	105	438
SP_0650	623457	623816	-	623819	tss_intergenic	2	2	0	3
SP_0652	624848	625405	+	624678	tss_within_coding	6	18	3	170
SP_0653	625398	625652	+	625310	tss_within_coding	1.08475	64	59	88
SP_0655	625664	627718	+	625480	tss_within_coding	1.11538	29	26	184
SP_RS11905	627719	627864	-	627871	tss_intergenic	2	2	1	7
SP_0659	629698	630264	+	629675	tss_within_coding	1.08333	91	84	23
SP_0660	630275	631387	+	630255	tss_within_coding	2.125	17	8	20
SP_0662	632389	634080	+	632197	tss_within_coding	1.26712	185	146	192
SP_0664	634781	640501	+	634493	tss_within_coding	1.47273	81	55	288
SP_0666	642284	642901	+	641928	tss_within_coding	1.05882	72	68	356
SP_0672	647187	648425	+	647017	tss_within_coding	1.10185	119	108	170
SP_0673	648418	649041	+	648248	tss_within_coding	1.3	143	110	170
SP_0674	649056	649985	+	648802	tss_within_coding	1.16949	69	59	254
SP_0675	650006	650761	+	649909	tss_within_coding	1.03774	55	53	97
SP_0682	655540	655794	+	655369	tss_within_coding	1.14465	182	159	171
SP_RS03355	656110	656456	+	655615	tss_within_coding	1.00787	128	127	495
SP_0686	656527	658548	+	656249	tss_within_coding	9.5	19	2	278
SP_0689	660649	661707	+	660607	tss_within_coding	1.04651	45	43	42
SP_0694	663727	664311	+	663366	tss_intergenic	1.2	12	10	361
SP_RS03395	664295	664486	+	664295	tss_intergenic	1.08696	25	23	0
SP_0695	664585	665289	+	664584	tss_intergenic	1.08696	75	69	1
SP_0696	665286	665666	+	665126	tss_within_coding	1.19048	50	42	160
PyrR	668006	668110	+	668004	tss_intergenic	61	61	1	2
SP_0702	668896	669528	+	668695	tss_within_coding	2.57143	18	7	201
SP_0704	670207	670971	+	669884	tss_within_coding	1.6	16	10	323
SP_0706	671727	672431	+	671600	tss_within_coding	4.08	102	25	127
SP_0711	675441	676109	-	676148	tss_intergenic	10	10	1	39
SP_0712	676335	676481	+	676263	tss_intergenic	2	2	1	72
SP_0714	678711	680057	-	680308	tss_intergenic	12	12	0	251
SP_0716	682123	682791	+	682076	tss_intergenic	1.36364	15	11	47
SP_0717	683007	683810	+	682954	tss_intergenic	1.23913	57	46	53
SP_0718	683812	684441	+	683470	tss_within_coding	1.35938	87	64	342
TPP	684650	684738	+	684638	tss_intergenic	5.54545	61	11	12
SP_0723	688306	688830	+	688065	tss_within_coding	1.30769	17	13	241
SP_0726	690468	691259	-	691382	tss_within_coding	1.18182	13	11	123
SP_0728	692031	692402	+	692020	tss_intergenic	1.28814	76	59	11
SP_0729	692412	694655	+	692209	tss_within_coding	1.37143	48	35	203
SP_0735	698523	698819	+	698367	tss_intergenic	1.21429	17	14	156
SP_0740	702268	702723	-	702789	tss_within_coding	1.59091	35	22	66
SP_0743	704947	705504	+	704889	tss_intergenic	4.15385	54	13	58
SP_0744	705523	705990	+	705363	tss_within_coding	1	72	72	160
F28	709064	709122	+	708586	tss_within_coding	1.66667	20	12	478
SP_0750	709328	710197	+	709148	tss_intergenic	2.5	5	2	180
SP_0751	710201	711157	+	710100	tss_within_coding	1.45455	16	11	101
SP_0753	711921	712631	+	711828	tss_within_coding	1.11765	57	51	93
SP_RS03695	713821	714798	+	713707	tss_within_coding	1.3125	21	16	114
SP_0756	714816	715508	+	714357	tss_within_coding	1.1008	830	754	459
SP_0757	715501	716427	+	715101	tss_within_coding	76	76	0	400
F58	716443	716473	+	716270	tss_within_coding	1.12317	766	682	173
SP_0765	724170	725207	+	723944	tss_within_coding	1.10096	229	208	226
SP_0767	726141	726653	+	726113	tss_intergenic	3.20629	917	286	28
SP_0768	726674	727759	+	726439	tss_within_coding	1.025	82	80	235
SP_0769	727759	728241	+	727279	tss_within_coding	1	56	56	480
SP_0770	728243	729784	+	728123	tss_within_coding	1.1	33	30	120
SP_0772	730727	730930	-	731079	tss_intergenic	4	4	0	149
SP_0774	731419	731628	-	731644	tss_intergenic	9	9	0	16
SP_RS11950	732559	732802	+	732184	tss_within_coding	1.67857	47	28	375
SP_0777	732906	733694	+	732860	tss_intergenic	3.51187	1331	379	46
SP_0778	733725	734243	+	733621	tss_within_coding	1.03306	125	121	104
SP_0779	734233	734952	+	733853	tss_within_coding	1.03704	56	54	380
SP_0780	734964	735302	+	734565	tss_within_coding	1.13918	442	388	399
SP_0782	735727	735966	+	735655	tss_intergenic	34	34	0	72
SP_RS03820	735963	736109	-	736538	tss_within_coding	1.23077	16	13	429
SP_0786	739699	740400	+	739201	tss_within_coding	1.14286	24	21	498
SP_0787	740402	741661	+	740102	tss_within_coding	1.27027	47	37	300
F29	743792	743828	+	743431	tss_within_coding	1.05882	144	136	361
F30	743886	743933	+	743869	tss_intergenic	1.27778	23	18	17
SP_0789	744245	744568	+	744203	tss_intergenic	2.17481	18077	8312	42
SP_0790	744572	745387	+	744396	tss_within_coding	1.08134	226	209	176
SP_0793	746713	747411	+	746593	tss_within_coding	1.51408	215	142	120
SP_0794	747422	747922	+	747380	tss_within_coding	1.77273	39	22	42
SP_0795	747900	748769	+	747441	tss_within_coding	1.84375	59	32	459
SP_0796	748744	749184	+	748581	tss_within_coding	1.02247	91	89	163
SP_0799	752626	753960	+	752147	tss_within_coding	81	81	0	479
SP_0801	754421	755350	+	754421	tss_intergenic	2.87801	3704	1287	0
SP_RS03925	755378	755566	+	754969	tss_within_coding	1.8	36	20	409
SP_0804	759271	759825	+	759259	tss_intergenic	1.07407	58	54	12
SP_0805	759901	760473	+	759536	tss_within_coding	2.33333	28	12	365
SP_0806	760488	762434	+	760325	tss_within_coding	1.08333	52	48	163
SP_RS11955	764266	764478	+	763862	tss_within_coding	1.09677	34	31	404
SP_0808	764616	764741	-	764844	tss_intergenic	12	12	0	103
SP_RS11970	766098	766277	+	765969	tss_within_coding	1.42857	20	14	129
SP_RS03970	766227	766514	-	766688	tss_intergenic	1	6	6	174
SP_RS03980	767025	767270	+	767023	tss_intergenic	5	5	0	2
SP_0817	768665	769087	-	769141	tss_intergenic	2	2	1	54
SP_0823	773165	773848	+	773139	tss_intergenic	2.2	11	5	26
SP_0824	773848	774582	+	773683	tss_within_coding	1.08333	26	24	165
SP_RS04045	776592	777431	+	776421	tss_within_coding	18	18	0	171
SP_0829	778426	779637	+	778310	tss_within_coding	1.19658	140	117	116
SP_0830	779639	780200	+	779532	tss_within_coding	44	44	0	107
srn206	781187	781305	-	781323	tss_intergenic	3	12	4	18
SP_RS11980	781211	781441	-	781667	tss_within_coding	1	32	32	226
SP_0834	782487	782999	+	782013	tss_within_coding	89	89	0	474
SP_RS11990	783441	783647	-	783837	tss_within_coding	66	66	0	190
SP_0835	783653	784363	+	783508	tss_within_coding	17	17	0	145
SP_0836	784413	785669	-	786029	tss_within_coding	1.21739	28	23	360
SP_0837	785809	786333	-	786606	tss_within_coding	1.24096	103	83	273
SP_0838	786386	786637	-	786647	tss_intergenic	2.16909	35701	16459	10
SP_RS04110	787800	788125	+	787708	tss_intergenic	11	11	1	92
SP_0842	788997	790274	+	788789	tss_within_coding	1.21053	46	38	208
SP_0844	790941	791330	+	790781	tss_within_coding	1.07013	1297	1212	160
SP_0845	791420	792472	+	791270	tss_within_coding	1.0127	8933	8821	150
SP_0847	794144	795202	+	793895	tss_within_coding	1.39344	255	183	249
SP_0848	795205	796161	+	794849	tss_within_coding	1.06716	143	134	356
SP_RS04155	796189	796458	+	796092	tss_within_coding	1.09251	248	227	97
trn0423	800595	800664	+	800288	tss_intergenic	1.08889	49	45	307
SP_RS04200	804381	805085	+	804278	tss_within_coding	1.21212	280	231	103
SP_0858	805129	805839	+	804661	tss_within_coding	1.38462	36	26	468
SP_0859	805836	806759	+	805495	tss_within_coding	1.02381	86	84	341
SP_0860	806774	807418	+	806323	tss_within_coding	1.10619	125	113	451
srn218	808047	808148	+	808047	tss_intergenic	1.48276	43	29	0
SP_0862	808189	809391	+	808139	tss_within_coding	1.05245	622	591	50
SP_0863	809477	810803	-	810812	tss_intergenic	1.05556	19	18	9
SP_0865	811494	813149	+	811326	tss_within_coding	24	24	0	168
SP_0868	814319	815581	+	814102	tss_within_coding	1	156	156	217
SP_RS04295	818684	818869	-	819291	tss_within_coding	1.83333	22	12	422
SP_2247	822458	822545	-	822702	tss_intergenic	2	2	0	157
SP_0876	823444	824355	+	823425	tss_within_coding	1.28571	18	14	19
SP_0877	824352	826304	+	824049	tss_within_coding	1.33333	20	15	303
SP_0881	830455	831669	+	830283	tss_within_coding	1.22093	105	86	172
SP_0882	831804	832628	+	831359	tss_within_coding	1.07203	253	236	445
SP_RS12005	832650	833389	+	832409	tss_within_coding	1.3	26	20	241
SP_0886	835075	836568	+	835039	tss_intergenic	2.69421	326	121	36
SP_0889	837995	838408	+	837844	tss_within_coding	1	17	17	151
SP_0890	838526	839491	+	838149	tss_within_coding	1.01887	54	53	377
SP_0892	840125	843475	+	840098	tss_intergenic	8.81818	97	11	27
SP_RS12015	843746	843864	+	843541	tss_intergenic	3.5	7	2	205
SP_0893	843981	844451	-	844505	tss_within_coding	1.12698	71	63	54
SP_0895	847061	850189	+	847060	tss_intergenic	1.55556	14	9	1
SP_0897	851337	852842	+	851283	tss_intergenic	1.01852	220	216	54
SP_RS04430	852934	853082	-	853293	tss_within_coding	35	35	0	211
SP_RS12035	854248	854334	-	854419	tss_intergenic	6	6	1	85
SP_0901	856151	856462	+	856127	tss_intergenic	2.69231	35	13	24
SP_0904	857311	858126	-	858380	tss_within_coding	1.20833	58	48	254
SP_0905	858123	859028	-	859147	tss_within_coding	1.5	27	18	119
SP_0909	862955	863404	+	862638	tss_within_coding	1.3	52	40	317
F33	863736	863818	+	863591	tss_within_coding	1.44355	358	248	145
Spd-sr07	863740	863802	+	863740	tss_intergenic	2	2	0	0
SP_0911	864088	864279	-	864405	tss_intergenic	3.11321	165	53	126
SP_0912	864707	865465	+	864559	tss_intergenic	2.18033	266	122	148
SP_0913	865467	867455	+	865201	tss_within_coding	1	14	14	266
SP_RS04515	867497	868138	-	868613	tss_within_coding	1	13	13	475
SP_0915	868167	869162	-	869178	tss_intergenic	1.09244	130	119	16
SP_0918	872282	873142	+	872193	tss_intergenic	1.2619	53	42	89
SP_0919	873139	874398	+	872644	tss_within_coding	1.03743	194	187	495
SP_0920	874398	875525	+	874198	tss_within_coding	1.6087	37	23	200
SP_0921	875522	876607	+	875502	tss_within_coding	1.00758	266	264	20
SP_0922	876617	877492	+	876345	tss_within_coding	1.0122	83	82	272
SP_0925	879029	879700	+	879007	tss_intergenic	1.25	5	4	22
SP_0928	880847	881308	+	880579	tss_within_coding	1.07407	87	81	268
SP_0929	881298	882185	+	881215	tss_within_coding	2.47826	57	23	83
SP_0930	882188	884071	+	882178	tss_within_coding	1.27473	116	91	10
SP_0932	885291	886553	+	885077	tss_within_coding	1.04762	22	21	214
SP_0933	886557	887354	+	886082	tss_within_coding	1.14583	55	48	475
SP_0936	888105	888995	+	887797	tss_within_coding	1.25926	34	27	308
SP_0937	889035	889352	+	888892	tss_within_coding	1.05952	89	84	143
SP_0938	889355	890224	+	889177	tss_within_coding	1.125	45	40	178
SP_0939	890424	890969	+	890006	tss_within_coding	1.1875	38	32	418
SP_RS04645	891078	891724	+	890795	tss_within_coding	1.38462	18	13	283
SP_0946	895741	896595	+	895405	tss_within_coding	1.01373	517	510	336
SP_0947	896604	896819	+	896579	tss_within_coding	1.72727	38	22	25
SP_0950	898939	899439	+	898770	tss_within_coding	1.12857	79	70	169
SP_0951	899442	899669	+	899441	tss_intergenic	2.375	19	8	1
SP_0952	900069	901168	-	901241	tss_intergenic	3.81818	42	11	73
SP_0953	901345	901914	+	901317	tss_intergenic	4.95	99	20	28
SP_0954	901982	902632	+	901687	tss_within_coding	1.71429	24	14	295
SP_0955	902616	904856	+	902119	tss_within_coding	2.125	17	8	497
SP_0957	905256	905843	+	905089	tss_within_coding	1.48649	55	37	167
SP_0958	905847	907031	+	905536	tss_within_coding	1	15	15	311
L20_leader	907195	907326	+	907193	tss_intergenic	2.9663	19103	6440	2
srn239	907201	907415	+	907196	tss_intergenic	3.11111	112	36	5
SP_0960	907905	908105	+	907827	tss_within_coding	1.15108	480	417	78
SP_0962	908574	908954	+	908208	tss_within_coding	1.01984	514	504	366
SP_0964	910015	910953	+	909826	tss_within_coding	2.27273	25	11	189
SP_0965	910995	913028	+	910780	tss_within_coding	1.05882	18	17	215
SP_0966	913089	914771	-	914773	tss_intergenic	4	8	2	2
SP_0968	915327	915722	+	915315	tss_intergenic	2	8	4	12
SP_0969	915739	916638	+	915707	tss_within_coding	1.0963	148	135	32
SP_0970	916687	917511	+	916332	tss_within_coding	1.10891	112	101	355
SP_0971	917511	918116	+	917133	tss_within_coding	1.15723	184	159	378
SP_0972	918103	919302	+	917831	tss_within_coding	1.76923	23	13	272
SP_0973	919302	919451	+	919143	tss_within_coding	1.375	22	16	159
SP_0974	919491	919724	+	919473	tss_intergenic	2.92979	1544	527	18
SP_0975	919826	922180	+	919716	tss_within_coding	1.26667	19	15	110
SP_0976	922143	922610	+	921882	tss_within_coding	1.00292	343	342	261
SP_0977	922626	923486	+	922453	tss_within_coding	1.125	144	128	173
SP_0978	923559	924512	+	923348	tss_within_coding	1.26316	48	38	211
SP_0980	926335	927048	+	925854	tss_within_coding	1.45714	51	35	481
SP_RS12060	928794	929024	-	929515	tss_within_coding	1.16216	43	37	491
SP_0984	929276	929896	-	930242	tss_within_coding	1.02941	35	34	346
SP_0985	929896	930378	-	930763	tss_within_coding	1.48571	52	35	385
SP_0989	933648	934193	+	933192	tss_within_coding	1.08387	168	155	456
SP_0990	934205	934519	+	934085	tss_within_coding	1.15122	236	205	120
SP_0991	934536	935228	+	934231	tss_within_coding	1.03297	94	91	305
SP_0994	936487	938256	+	936260	tss_within_coding	1.13514	84	74	227
SP_0997	939279	939479	+	938940	tss_within_coding	1.09091	24	22	339
SP_0999	940156	940863	+	940129	tss_intergenic	2.70079	1029	381	27
SP_1000	940874	941431	+	940859	tss_within_coding	1.33333	16	12	15
SpF36_sRNA	941435	941487	+	941088	tss_within_coding	1	33	33	347
SP_1003	944264	946783	+	944052	tss_within_coding	1.25	15	12	212
trn0485	950119	950196	+	949619	tss_within_coding	1.34667	101	75	500
SP_RS12070	950338	950901	+	950281	tss_intergenic	6	6	0	57
SP_RS04985	950942	951511	+	950643	tss_within_coding	1.625	26	16	299
SP_1010	954985	955362	-	955386	tss_intergenic	1.74737	166	95	24
SP_1011	955444	955875	-	955875	tss_intergenic	13.5	27	2	0
preQ1-II	955904	956000	+	955903	tss_intergenic	2	2	0	1
SP_2248	956607	956679	+	956603	tss_intergenic	44.5	89	2	4
asd	956780	956922	+	956780	tss_intergenic	4.33333	39	9	0
SP_1014	958153	959088	+	957771	tss_within_coding	1.06695	255	239	382
trn0489	959291	959352	+	959237	tss_intergenic	1	5	5	54
SP_1019	962963	963442	+	962850	tss_within_coding	1.22222	33	27	113
SP_1020	963452	964531	+	963435	tss_within_coding	1.05882	198	187	17
SP_1021	964531	965370	+	964126	tss_within_coding	1.075	43	40	405
SP_1023	965958	966389	+	965803	tss_within_coding	1.10769	144	130	155
SP_1024	966451	967707	+	966060	tss_within_coding	1.31343	88	67	391
SP_1026	968689	969303	+	968605	tss_within_coding	1.01235	82	81	84
SP_RS05110	972255	972512	+	971943	tss_within_coding	1.17241	34	29	312
SpF61_sRNA	972327	972384	+	972273	tss_intergenic	1.2	6	5	54
SP_1032	973406	974431	+	973384	tss_intergenic	2.86007	1676	586	22
SP_1033	974409	975428	+	974086	tss_within_coding	1.04688	67	64	323
SP_1034	975428	976435	+	975057	tss_within_coding	1.04762	22	21	371
SP_RS12080	977617	978006	+	977259	tss_intergenic	1.10256	43	39	358
SP_1038	978131	978286	+	978025	tss_intergenic	1.10638	104	94	106
SP_1039	978970	979131	+	978619	tss_intergenic	1.05263	20	19	351
SP_1040	979223	980902	+	979153	tss_intergenic	3.08333	111	36	70
SP_1041	981170	981736	+	980860	tss_within_coding	1.52381	32	21	310
SP_RS12090	985114	985500	+	985082	tss_intergenic	7.23077	94	13	32
SP_1051	988528	989289	+	988459	tss_within_coding	1.4	21	15	69
SP_1052	989317	990473	+	988844	tss_within_coding	1.21154	63	52	473
group-II-D1D4-3	990602	990766	+	990113	tss_within_coding	1.03743	194	187	489
SP_1054	991304	991660	+	991133	tss_intergenic	2	2	0	171
SP_1060	995891	996193	+	995794	tss_intergenic	7	7	1	97
SP_1064	999422	999895	+	999381	tss_within_coding	9	27	3	41
SP_1065	1000458	1000637	-	1000797	tss_intergenic	6	6	0	160
SP_1066	1000820	1001134	+	1000820	tss_intergenic	18	18	1	0
SP_1068	1002527	1005223	+	1002203	tss_within_coding	1.33333	104	78	324
T-box	1005306	1005523	+	1004922	tss_within_coding	1.01136	89	88	384
SP_1070	1006709	1007575	+	1006706	tss_intergenic	2	10	5	3
SP_1073	1010183	1011292	+	1010080	tss_within_coding	1.1784	720	611	103
SP_1074	1011306	1011635	+	1011088	tss_within_coding	1.0625	306	288	218
SP_1076	1012809	1014134	+	1012460	tss_within_coding	1	57	57	349
SP_1077	1014165	1014341	+	1013845	tss_within_coding	1.08219	79	73	320
SP_1079	1014598	1015908	+	1014570	tss_intergenic	1.23529	42	34	28
SP_1080	1015918	1016076	+	1015561	tss_within_coding	1.07895	164	152	357
trn0510	1016417	1016473	+	1015939	tss_within_coding	1	56	56	478
SP_1082	1018494	1019045	+	1018021	tss_within_coding	1.11111	50	45	473
SP_1083	1019038	1020315	+	1018827	tss_within_coding	1	120	120	211
SP_RS05365	1021290	1021574	+	1020828	tss_within_coding	1.13699	166	146	462
SP_1089	1025576	1026265	-	1026758	tss_within_coding	1.52632	58	38	493
SP_1092	1027007	1027258	-	1027522	tss_within_coding	1.10606	73	66	264
SP_1093	1027230	1027577	-	1027763	tss_within_coding	1.28571	27	21	186
SP_1094	1027582	1028697	-	1028730	tss_within_coding	1	44	44	33
SP_1096	1029779	1030348	-	1030402	tss_intergenic	5	5	1	54
SP_1099	1031946	1032842	+	1031785	tss_within_coding	1.27586	37	29	161
SP_1100	1032886	1033860	+	1032412	tss_within_coding	1.02222	46	45	474
SpR14_sRNA	1034021	1034100	-	1034114	tss_intergenic	2	4	2	14
SP_1101	1034122	1035448	-	1035460	tss_intergenic	1	5	5	12
SP_1104	1036330	1037034	+	1036317	tss_intergenic	2.97727	393	132	13
SP_1105	1037216	1037530	+	1037195	tss_intergenic	1.01953	261	256	21
srn270	1038198	1038302	+	1037989	tss_within_coding	77	77	0	209
SP_1111	1040164	1041012	-	1041031	tss_intergenic	3.27273	324	99	19
SP_1115	1044704	1045567	+	1044488	tss_within_coding	1.2069	315	261	216
SP_1116	1045647	1046825	+	1045207	tss_within_coding	1.11538	29	26	440
SP_1118	1048988	1051267	+	1048763	tss_within_coding	1	62	62	225
SP_1122	1055637	1056779	+	1055445	tss_within_coding	1.23529	21	17	192
SP_1123	1056769	1057908	+	1056540	tss_within_coding	1.12389	127	113	229
SP_1124	1057905	1059338	+	1057677	tss_within_coding	1.46667	22	15	228
SpF01_sRNA	1063080	1063157	+	1062831	tss_within_coding	1.11927	122	109	249
SP_1129	1063231	1064394	-	1064796	tss_within_coding	1.21053	23	19	402
SP_1134	1066524	1067141	+	1066271	tss_intergenic	2	2	0	253
SP_1140	1069913	1070341	+	1069429	tss_within_coding	1.21212	40	33	484
SP_1141	1070349	1070660	+	1070067	tss_within_coding	1.06897	31	29	282
SP_1142	1070678	1071088	+	1070664	tss_intergenic	1.35	27	20	14
SpF41_sRNA	1071112	1071214	+	1071112	tss_intergenic	2.16842	206	95	0
SP_1144	1071640	1071933	+	1071629	tss_intergenic	1.03902	213	205	11
SP_1145	1071951	1073141	+	1071657	tss_within_coding	1.05769	110	104	294
SP_RS12125	1073640	1074086	-	1074314	tss_within_coding	1.04167	25	24	228
SP_1152	1078629	1082279	+	1078506	tss_within_coding	1.88889	17	9	123
SP_1153	1082494	1083672	+	1082420	tss_within_coding	47	47	0	74
SP_1154	1083881	1089895	+	1083794	tss_intergenic	2.08696	384	184	87
SP_RS12140	1089947	1090123	+	1089802	tss_within_coding	1.5	27	18	145
F63	1090060	1090100	+	1090018	tss_intergenic	4	4	1	42
SP_1156	1091180	1091959	+	1091006	tss_within_coding	1.34043	126	94	174
SP_1157	1091975	1093525	+	1091590	tss_within_coding	1.04211	99	95	385
F42	1093532	1093614	+	1093081	tss_within_coding	1.33333	20	15	451
SP_1160	1095244	1096233	-	1096424	tss_within_coding	1.5	18	12	191
SP_1161	1096297	1098000	-	1098167	tss_within_coding	1.15534	119	103	167
SP_1162	1098046	1099089	-	1099174	tss_intergenic	1.09574	103	94	85
SP_1163	1099307	1100299	-	1100618	tss_within_coding	1.41379	41	29	319
srn279	1102805	1102928	-	1102964	tss_intergenic	1.5625	25	16	36
SP_RS05750	1102809	1103069	-	1103525	tss_within_coding	1.73913	40	23	456
SP_1167	1103083	1104351	-	1104647	tss_within_coding	1.09524	23	21	296
SP_1168	1104364	1104828	-	1105217	tss_within_coding	1.54545	17	11	389
SP_1170	1105629	1106231	-	1106511	tss_within_coding	1.33333	28	21	280
SP_1179	1116230	1118389	+	1116217	tss_intergenic	1.72727	19	11	13
F64	1118416	1118462	+	1118272	tss_within_coding	1.14035	65	57	144
SP_1180	1118577	1119539	+	1118536	tss_intergenic	1.62687	109	67	41
SP_1183	1120867	1121079	-	1121087	tss_intergenic	2	2	0	8
SP_1191	1127919	1128848	-	1129061	tss_within_coding	1.10606	73	66	213
SP_1192	1128859	1129374	-	1129421	tss_within_coding	1.75	14	8	47
SP_RS12150	1130500	1131305	-	1131305	tss_intergenic	11	11	1	0
SP_RS05890	1131653	1132128	-	1132158	tss_intergenic	6.5	26	4	30
SP_1201	1134486	1135214	-	1135369	tss_within_coding	1.09053	265	243	155
SP_1202	1135216	1136883	-	1136937	tss_within_coding	1.03226	32	31	54
SP_1203	1136890	1137321	-	1137503	tss_within_coding	1.25862	73	58	182
SP_RS05915	1137314	1138129	-	1138170	tss_within_coding	1.29787	61	47	41
SP_1205	1138122	1138997	-	1139163	tss_within_coding	1.3547	317	234	166
SP_1206	1138994	1139206	-	1139266	tss_within_coding	1.27778	69	54	60
SP_RS05940	1141398	1141700	-	1141865	tss_intergenic	2.94521	860	292	165
SP_1212	1141941	1142819	-	1143054	tss_within_coding	1.25926	34	27	235
SP_RS12165	1145336	1145458	-	1145483	tss_intergenic	4	24	6	25
SP_RS05970	1146647	1147390	-	1147585	tss_within_coding	1.10809	1671	1508	195
trn0573	1151276	1151348	+	1150813	tss_within_coding	1.08889	49	45	463
SP_RS06000	1156969	1157271	-	1157491	tss_within_coding	1.15	46	40	220
SP_1225	1157302	1158111	-	1158292	tss_within_coding	1.02028	1610	1578	181
SP_1226	1158113	1159462	-	1159865	tss_within_coding	1.15054	428	372	403
SP_RS12170	1161487	1161607	+	1161481	tss_intergenic	2	2	0	6
SP_1231	1164319	1164870	+	1164153	tss_within_coding	1.25	15	12	166
SP_1232	1164854	1165417	+	1164757	tss_within_coding	1.08333	65	60	97
SP_1236	1167286	1167774	-	1168134	tss_within_coding	60	60	0	360
SP_1237	1167740	1168303	-	1168432	tss_within_coding	101	101	0	129
SP_1241	1171501	1173666	+	1171478	tss_intergenic	2.90575	7122	2451	23
SP_1242	1173666	1174406	+	1173468	tss_within_coding	1.2093	52	43	198
SP_1244	1176088	1177377	-	1177619	tss_within_coding	1.18182	104	88	242
SP_1245	1177381	1178199	-	1178391	tss_within_coding	1.04	26	25	192
SP_1246	1178199	1178993	-	1179222	tss_within_coding	1.10526	42	38	229
SP_1247	1178990	1182529	-	1182841	tss_within_coding	1.42857	30	21	312
SP_2249	1183401	1183472	-	1183972	tss_within_coding	1.29032	40	31	500
SP_1251	1186000	1187934	-	1187993	tss_intergenic	1.86667	28	15	59
SP_1252	1188095	1188265	-	1188379	tss_within_coding	1.07018	61	57	114
SP_RS06145	1188246	1188417	-	1188797	tss_intergenic	2.2	11	5	380
SP_1256	1189242	1189511	-	1189656	tss_within_coding	1.35714	19	14	145
trn0591	1189881	1189963	-	1190260	tss_intergenic	2	14	7	297
SP_1258	1190557	1191651	-	1192143	tss_within_coding	2.8	14	5	492
SP_RS06175	1191670	1192326	-	1192735	tss_within_coding	1.375	55	40	409
SP_1261	1193095	1193454	-	1193593	tss_intergenic	3.04762	320	105	139
SP_1262	1193814	1195070	+	1193804	tss_intergenic	1	25	25	10
SP_1266	1199284	1200132	-	1200562	tss_within_coding	1.14815	186	162	430
SP_1267	1200228	1200917	-	1201284	tss_within_coding	1.10256	43	39	367
SP_1268	1200929	1201807	-	1201931	tss_within_coding	1.10811	41	37	124
SP_1269	1201797	1202666	-	1202887	tss_within_coding	1.2931	75	58	221
SP_1270	1202683	1203705	-	1203850	tss_within_coding	1.032	129	125	145
snR45	1204216	1204351	-	1204617	tss_intergenic	1.52059	1034	680	266
SP_1273	1206250	1207053	+	1205838	tss_within_coding	1.25	35	28	412
SP_1274	1207055	1207864	+	1206886	tss_within_coding	1.04167	25	24	169
SP_1275	1208139	1211315	-	1211492	tss_intergenic	1.58824	27	17	177
SP_1276	1211628	1212707	-	1213028	tss_within_coding	1	41	41	321
SP_1277	1212757	1213680	-	1213937	tss_within_coding	1.05085	62	59	257
SP_1278	1213699	1214220	-	1214263	tss_within_coding	1.52381	32	21	43
SP_1279	1214431	1215060	-	1215255	tss_within_coding	1.0292	423	411	195
SP_1280	1215060	1215602	-	1215624	tss_intergenic	3.40404	2359	693	22
SP_1281	1215772	1216089	+	1215739	tss_intergenic	17.5	35	2	33
SP_1282	1216328	1217887	+	1216295	tss_intergenic	1.35714	19	14	33
SP_1283	1217931	1218830	-	1219274	tss_within_coding	100	100	0	444
SpF44_sRNA	1220366	1220460	+	1220359	tss_intergenic	1.2	6	5	7
SP_1287	1221980	1223551	-	1223677	tss_within_coding	1.18827	385	324	126
SP_1290	1224435	1225739	+	1224434	tss_intergenic	5	20	4	1
SP_1291	1225752	1226558	+	1225601	tss_within_coding	1.22449	60	49	151
SP_1292	1226601	1227599	+	1226472	tss_within_coding	1.13636	25	22	129
R16	1227703	1227744	-	1227764	tss_intergenic	3	3	0	20
SP_2250	1227766	1227837	-	1228149	tss_within_coding	1.0101	400	396	312
SP_1294	1228346	1228675	-	1228850	tss_within_coding	1.02941	70	68	175
SP_1295	1228669	1229043	-	1229227	tss_within_coding	1.03571	3103	2996	184
SP_1297	1229422	1229865	-	1229886	tss_intergenic	3.87155	13473	3480	21
SP_1307	1234454	1234624	-	1234731	tss_within_coding	40	40	0	107
SP_RS06410	1234637	1235221	-	1235631	tss_within_coding	1.36842	26	19	410
SP_RS12180	1235232	1236035	-	1236036	tss_intergenic	1.5	6	4	1
SP_RS06425	1236128	1236286	-	1236685	tss_intergenic	2	2	0	399
SP_1323	1246865	1247188	-	1247207	tss_intergenic	2	2	0	19
SP_1336	1258315	1259538	-	1259548	tss_intergenic	2	2	1	10
SP_1337	1259720	1261066	-	1261080	tss_intergenic	4	4	1	14
SP_1343	1265638	1267578	-	1267830	tss_within_coding	1.07407	29	27	252
SP_1352	1272838	1274184	-	1274555	tss_within_coding	2.4	24	10	371
SP_1355	1275058	1275558	-	1275682	tss_within_coding	1.11585	183	164	124
L10_leader	1275597	1275732	-	1276227	tss_within_coding	1.2	18	15	495
SP_1356	1275807	1277363	-	1277372	tss_intergenic	1.14894	54	47	9
SP_1357	1277458	1279209	-	1279209	tss_intergenic	1.4	14	10	0
SP_1358	1279211	1280935	-	1281373	tss_within_coding	1.09434	58	53	438
SP_1359	1280993	1281931	-	1282120	tss_within_coding	1.06028	299	282	189
SP_1360	1282226	1283095	-	1283280	tss_within_coding	1.21681	550	452	185
SP_1363	1285471	1286505	-	1286533	tss_intergenic	36	36	0	28
SP_1364	1286534	1287967	-	1288403	tss_within_coding	1.13542	109	96	436
SP_1365	1287983	1288969	-	1289110	tss_within_coding	1	566	566	141
SP_1366	1288971	1290128	-	1290193	tss_intergenic	1.09375	35	32	65
SP_RS12210	1291029	1291176	-	1291659	tss_within_coding	1.21667	73	60	483
SP_1368	1291188	1292462	-	1292945	tss_within_coding	1.30088	147	113	483
SP_1369	1292459	1293307	-	1293696	tss_within_coding	1.06667	96	90	389
SP_1370	1293304	1293780	-	1294115	tss_within_coding	1.24832	186	149	335
SP_1373	1295497	1296600	-	1296773	tss_within_coding	1.09722	79	72	173
SP_1374	1296610	1297776	-	1297861	tss_within_coding	1.00687	293	291	85
SP_1375	1297786	1298853	-	1299240	tss_within_coding	1.06897	62	58	387
SP_1376	1298872	1299726	-	1300209	tss_within_coding	1.36111	49	36	483
SP_1377	1299716	1300393	-	1300526	tss_within_coding	1	40	40	133
SP_1378	1300390	1301562	-	1301562	tss_intergenic	2.40741	65	27	0
SP_RS06760	1301908	1302168	-	1302172	tss_intergenic	17	17	0	4
SP_1383	1306327	1308945	-	1309139	tss_within_coding	1.0049	205	204	194
T-box	1309488	1309659	-	1309896	tss_within_coding	1.41667	17	12	237
SP_1385	1309727	1309966	-	1310085	tss_intergenic	8.375	67	8	119
SP_1387	1311286	1312059	-	1312072	tss_within_coding	1.44444	13	9	13
SP_1388	1312056	1312862	-	1313022	tss_within_coding	1.17949	92	78	160
SP_1389	1312843	1314000	-	1314076	tss_within_coding	1.18571	83	70	76
SP_1391	1315121	1315873	-	1315998	tss_within_coding	1.08824	37	34	125
SP_1394	1318047	1318862	-	1319355	tss_within_coding	1.0559	170	161	493
SP_1395	1319019	1319672	-	1319747	tss_within_coding	1.1	363	330	75
SP_1396	1319684	1320442	-	1320856	tss_within_coding	1.0274	750	730	414
SP_1397	1320455	1321258	-	1321358	tss_within_coding	1.1359	560	493	100
SP_1398	1321269	1322153	-	1322441	tss_within_coding	1.30435	60	46	288
SP_1399	1322143	1323060	-	1323516	tss_within_coding	1.09756	90	82	456
SP_1400	1323060	1323938	-	1324391	tss_intergenic	1.01639	124	122	453
SP_1402	1324512	1325816	-	1326071	tss_within_coding	1.2069	35	29	255
SP_1403	1325817	1326590	-	1326839	tss_within_coding	1.27273	42	33	249
SP_1404	1326580	1326858	-	1327023	tss_within_coding	1.12749	283	251	165
SP_1406	1327469	1328119	-	1328399	tss_within_coding	1.83333	33	18	280
SP_1407	1328076	1328849	-	1329179	tss_within_coding	1.11538	29	26	330
SP_1408	1328860	1329597	-	1329979	tss_within_coding	1.41304	65	46	382
SP_1410	1330816	1331205	-	1331227	tss_within_coding	1.13514	42	37	22
SP_1411	1331221	1331604	-	1331834	tss_within_coding	1	223	223	230
SP_1412	1331605	1332393	-	1332817	tss_within_coding	1.05172	61	58	424
SP_RS06945	1336314	1336703	-	1337029	tss_within_coding	1.36364	15	11	326
SP_RS12220	1337828	1337941	-	1338002	tss_intergenic	8	8	1	61
SP_1418	1338003	1339349	+	1337985	tss_intergenic	1.33333	4	3	18
SP_1419	1339908	1340459	-	1340666	tss_intergenic	1.3125	63	48	207
SP_1420	1340809	1341633	-	1341864	tss_within_coding	1.1903	319	268	231
SP_1423	1343684	1343923	-	1344144	tss_intergenic	1.97143	69	35	221
SP_1424	1344278	1344758	-	1344759	tss_intergenic	5	5	1	1
SP_1426	1344918	1345565	-	1345679	tss_intergenic	3.97143	139	35	114
SP_1427	1345987	1346712	-	1346811	tss_intergenic	1.04	52	50	99
SP_1428	1346961	1347272	-	1347429	tss_within_coding	1.08537	89	82	157
SP_1430	1349389	1349754	+	1349340	tss_within_coding	1.25342	183	146	49
SP_1431	1349751	1350941	+	1349430	tss_within_coding	2.30769	30	13	321
F65	1350946	1351012	+	1350477	tss_within_coding	1.45	29	20	469
R4	1351009	1351076	-	1351266	tss_intergenic	1	5	5	190
SP_1436	1356073	1356702	+	1355778	tss_within_coding	1.14286	16	14	295
SP_1438	1357148	1358272	+	1357085	tss_within_coding	1	13	13	63
SP_RS12240	1358241	1358351	-	1358412	tss_intergenic	3.5	7	2	61
SP_1439	1358413	1359759	+	1358397	tss_intergenic	2	2	0	16
SP_RS07075	1361531	1362328	-	1362342	tss_intergenic	3.5	7	2	14
SpR18_sRNA	1364575	1364706	-	1364981	tss_within_coding	1	44	44	275
SP_1447	1367179	1368075	-	1368299	tss_within_coding	1.0274	75	73	224
SP_1448	1368084	1369019	-	1369179	tss_within_coding	1.28571	18	14	160
SP_1451	1370462	1371289	-	1371458	tss_within_coding	1.10714	31	28	169
SP_1452	1371311	1371646	-	1372013	tss_within_coding	1.05128	82	78	367
SP_1453	1371647	1372375	-	1372475	tss_within_coding	1.6	16	10	100
SP_1456	1372898	1373509	+	1372879	tss_intergenic	1.12329	82	73	19
SP_1460	1375600	1376343	-	1376506	tss_within_coding	2.85714	20	7	163
SP_1461	1376343	1377143	-	1377165	tss_intergenic	3.16	79	25	22
SP_1462	1377301	1377657	-	1377911	tss_within_coding	1.01476	275	271	254
SP_1463	1377651	1378181	-	1378535	tss_within_coding	1.17391	27	23	354
SP_1466	1379253	1379900	+	1379184	tss_within_coding	98	98	0	69
SP_1467	1379921	1380502	-	1380642	tss_within_coding	1.16667	35	30	140
SP_1471	1384186	1384791	+	1384158	tss_intergenic	1.31507	96	73	28
SP_1472	1384810	1386054	+	1384676	tss_within_coding	25	25	0	134
SP_1473	1386277	1386534	-	1386962	tss_within_coding	1.28713	130	101	428
SP_1474	1386576	1388612	-	1388723	tss_within_coding	2.66667	16	6	111
SSRC8_2	1388668	1388725	-	1388999	tss_within_coding	1.15702	140	121	274
SP_1475	1388824	1389741	-	1389984	tss_intergenic	1.10976	91	82	243
SP_RS07255	1390112	1390872	-	1391092	tss_within_coding	6.17899	3176	514	220
T-box	1390945	1391107	-	1391181	tss_intergenic	2.16667	13	6	74
SP_1478	1391145	1391987	-	1392008	tss_intergenic	2.68927	1705	634	21
SP_1483	1395293	1396375	+	1395135	tss_within_coding	1.02	102	100	158
SP_1485	1397026	1398297	-	1398604	tss_within_coding	2	16	8	307
SP_1489	1399336	1400532	-	1400597	tss_intergenic	2.72064	321667	118232	65
SP_RS07335	1401094	1401300	+	1401051	tss_intergenic	14	14	0	43
trn0674	1401387	1401457	-	1401906	tss_within_coding	1.09375	35	32	449
F45	1408204	1408275	+	1407870	tss_within_coding	1.14754	70	61	334
SP_1500	1408475	1409311	-	1409550	tss_within_coding	1.1039	85	77	239
SP_RS12275	1410735	1410848	-	1410909	tss_intergenic	2.33333	7	3	61
SP_1504	1412458	1413669	-	1413845	tss_within_coding	1.0396	315	303	176
SP_1506	1414987	1416000	+	1414964	tss_intergenic	3.41667	41	12	23
SP_1507	1416045	1416464	-	1416548	tss_within_coding	1.17544	134	114	84
SP_1508	1416475	1417881	-	1417945	tss_intergenic	1.00613	164	163	64
SP_1509	1417967	1418845	-	1419000	tss_within_coding	1.0339	122	118	155
SP_1512	1420917	1421411	-	1421532	tss_within_coding	1.13158	129	114	121
SP_1513	1421425	1422141	-	1422288	tss_within_coding	1.09091	60	55	147
trn0696	1423633	1423714	-	1423906	tss_within_coding	2.5	20	8	192
SP_1516	1423902	1424384	-	1424434	tss_within_coding	60	60	0	50
SP_1519	1427097	1427591	-	1427810	tss_within_coding	1.13333	34	30	219
SP_1520	1427588	1428052	-	1428503	tss_within_coding	1.42308	37	26	451
SP_1521	1428062	1429396	-	1429470	tss_within_coding	1.11852	302	270	74
SP_1524	1433263	1434429	-	1434917	tss_within_coding	1.13889	41	36	488
SP_1526	1435689	1436810	-	1436931	tss_within_coding	1.1875	38	32	121
SP_RS07520	1436819	1437364	-	1437729	tss_within_coding	1.14793	194	169	365
SP_RS07545	1443211	1443807	-	1444018	tss_within_coding	1.11111	20	18	211
SP_1533	1443844	1444356	-	1444406	tss_intergenic	1.22727	27	22	50
SP_1537	1446540	1446899	-	1446918	tss_within_coding	1.35088	77	57	19
SP_1540	1448867	1449337	-	1449551	tss_within_coding	1.01618	691	680	214
SP_1542	1449792	1451135	-	1451250	tss_within_coding	1.07074	8885	8298	115
SP_RS07600	1451154	1451444	-	1451691	tss_within_coding	1.33333	52	39	247
SP_1544	1451512	1452699	-	1452851	tss_within_coding	1.01408	72	71	152
SP_RS11495	1454064	1454281	+	1453834	tss_within_coding	65	65	0	230
F46	1454220	1454277	+	1454066	tss_within_coding	3.25	39	12	154
SP_RS07630	1455137	1455316	-	1455328	tss_intergenic	1.8	18	10	12
SpR20_sRNA	1455141	1455185	-	1455680	tss_within_coding	1.14815	62	54	495
SP_1548	1455368	1456963	-	1457173	tss_within_coding	1.34211	51	38	210
SP_1550	1457501	1458292	-	1458348	tss_within_coding	1.55	31	20	56
SP_1551	1458305	1461001	-	1461139	tss_within_coding	1.0875	261	240	138
trn0723	1462550	1462631	+	1462195	tss_within_coding	73	73	0	355
SP_1553	1462632	1464503	-	1464681	tss_within_coding	1.10448	74	67	178
SP_1554	1464500	1465699	-	1466060	tss_within_coding	1.0396	420	404	361
SP_1557	1466740	1467588	-	1467942	tss_within_coding	1.18182	26	22	354
SP_1559	1468038	1469390	-	1469696	tss_within_coding	1.01768	518	509	306
SP_1560	1469414	1470193	-	1470496	tss_within_coding	1.075	129	120	303
SP_1564	1472172	1473083	-	1473093	tss_within_coding	1.65385	43	26	10
SP_1565	1473080	1474057	-	1474271	tss_within_coding	1.19697	79	66	214
SP_1566	1474054	1474944	-	1475162	tss_within_coding	1.00909	111	110	218
SP_1567	1474996	1475376	-	1475519	tss_within_coding	1.11189	159	143	143
SP_1568	1475387	1475980	-	1476335	tss_within_coding	1.18421	45	38	355
SP_1570	1477247	1477417	-	1477574	tss_within_coding	1.10372	415	376	157
SP_1575	1481465	1482142	-	1482483	tss_within_coding	1.5625	25	16	341
SP_1582	1486593	1487849	+	1486581	tss_intergenic	5	5	1	12
SP_2251	1487972	1488057	-	1488442	tss_within_coding	1	38	38	385
SP_1583	1488139	1488714	-	1488984	tss_within_coding	1.02632	78	76	270
SP_1590	1495716	1496498	+	1495526	tss_within_coding	1.83333	33	18	190
SP_1593	1498027	1499178	-	1499264	tss_intergenic	4	8	2	86
SP_1595	1499265	1500611	+	1499252	tss_intergenic	1	5	5	13
SP_1597	1501234	1501695	-	1501955	tss_within_coding	1.25	35	28	260
SP_1598	1501673	1502446	-	1502457	tss_intergenic	2.77778	25	9	11
SP_1600	1503503	1504654	-	1504795	tss_within_coding	1.04545	23	22	141
SP_1601	1504894	1505523	-	1505824	tss_within_coding	1.07752	278	258	301
SP_1604	1506675	1507151	-	1507179	tss_within_coding	1.03035	679	659	28
SP_1606	1507460	1508425	-	1508910	tss_within_coding	1.26316	312	247	485
SP_1609	1510867	1511664	-	1512084	tss_within_coding	1.8	36	20	420
SP_1612	1512877	1513869	+	1512554	tss_intergenic	4.25	68	16	323
SP_1613	1513943	1515214	-	1515489	tss_intergenic	2	2	0	275
SP_1615	1515589	1517556	-	1517579	tss_intergenic	3	3	1	23
SP_1618	1519410	1519721	-	1519733	tss_intergenic	6	6	0	12
SP_1619	1519749	1520198	-	1520209	tss_intergenic	1.33333	4	3	11
SP_1621	1520597	1522060	-	1522076	tss_intergenic	4.5	18	4	16
SP_1622	1522724	1523197	+	1522683	tss_within_coding	3.83333	23	6	41
SP_1625	1526838	1527452	-	1527469	tss_within_coding	1.35714	19	14	17
trn0760	1527461	1527537	-	1527621	tss_intergenic	3.78391	5691	1504	84
SP_1626	1528268	1528537	-	1528620	tss_within_coding	52.6997	522359	9912	83
SP_1627	1528678	1529307	-	1529420	tss_intergenic	3	9	3	113
SP_1628	1529535	1529744	+	1529498	tss_intergenic	3.92537	263	67	37
T-box	1529938	1530141	+	1529924	tss_intergenic	2.71429	19	7	14
SP_1631	1530556	1532499	+	1530179	tss_within_coding	1.13889	41	36	377
SP_1632	1532548	1533522	-	1533714	tss_within_coding	3.33333	20	6	192
SP_1635	1535512	1535814	-	1536051	tss_within_coding	1.31646	104	79	237
SP_1639	1538071	1539345	-	1539373	tss_intergenic	5	5	0	28
SP_RS08085	1539426	1539590	+	1539339	tss_within_coding	23	23	1	87
SP_1641	1540394	1540807	+	1540371	tss_intergenic	4	60	15	23
SP_1644	1541278	1541721	-	1542207	tss_within_coding	1.59677	99	62	486
SP_RS12340	1544798	1544906	+	1544791	tss_intergenic	3.42065	1789	523	7
SP_1646	1544950	1545561	+	1544895	tss_within_coding	27	27	0	55
SP_1649	1548586	1549434	+	1548192	tss_within_coding	1	74	74	394
SP_1650	1549466	1550395	+	1549453	tss_intergenic	1.26087	29	23	13
SP_1651	1550518	1551009	+	1550495	tss_intergenic	3.68301	4508	1224	23
SP_1652	1551105	1553813	-	1553869	tss_within_coding	1.38462	18	13	56
SP_1658	1558457	1558842	-	1558869	tss_intergenic	10	10	1	27
SP_1659	1559245	1562037	-	1562048	tss_intergenic	1	53	53	11
T-box	1562083	1562289	-	1562469	tss_within_coding	1.04851	281	268	180
SP_1662	1563182	1564033	-	1564175	tss_within_coding	1.2381	156	126	142
SP_1665	1564776	1565447	-	1565465	tss_within_coding	74	74	0	18
SP_1669	1569115	1569726	-	1570017	tss_within_coding	1	19	19	291
SP_1670	1569713	1571086	-	1571326	tss_within_coding	1.08511	51	47	240
SP_1672	1572389	1572985	-	1573324	tss_within_coding	1.05556	38	36	339
SP_1675	1576120	1577004	-	1577472	tss_within_coding	1.40909	31	22	468
SP_1677	1578108	1578752	-	1578812	tss_within_coding	1.33666	536	401	60
SP_RS08290	1578810	1579019	-	1579034	tss_within_coding	1	16	16	15
SP_1679	1579029	1579373	-	1579430	tss_intergenic	2.11111	19	9	57
SP_1680	1579470	1579922	-	1580076	tss_intergenic	23	23	0	154
SP_1681	1580194	1581033	-	1581182	tss_within_coding	17	17	0	149
SP_1683	1582167	1583495	-	1583599	tss_intergenic	1.05319	99	94	104
SP_1685	1585156	1585854	-	1585882	tss_intergenic	3.04915	1799	590	28
SP_1691	1592406	1592858	-	1593045	tss_intergenic	4.33333	13	3	187
SP_1692	1593972	1595228	+	1593962	tss_intergenic	1.09091	24	22	10
SP_1696	1600611	1600718	-	1600807	tss_within_coding	1.375	66	48	89
SP_RS08385	1600733	1600925	-	1601120	tss_within_coding	2.125	17	8	195
SP_1697	1600953	1602968	-	1603269	tss_within_coding	1.12766	53	47	301
SP_1698	1602987	1604090	-	1604374	tss_within_coding	1.10656	135	122	284
SP_1699	1604080	1604448	-	1604557	tss_within_coding	1.03663	283	273	109
SP_1700	1604487	1605518	-	1605676	tss_within_coding	1.01136	89	88	158
SP_1701	1605520	1606551	-	1606882	tss_within_coding	1.01379	294	290	331
SP_1703	1609291	1609518	-	1609867	tss_within_coding	1.55556	14	9	349
SP_1704	1609606	1610238	-	1610356	tss_within_coding	1	13	13	118
SP_1708	1612327	1612671	-	1612699	tss_intergenic	3.84127	242	63	28
SP_1709	1612751	1614061	-	1614176	tss_within_coding	1.16071	585	504	115
SP_1711	1614785	1615681	-	1615861	tss_within_coding	1.08989	97	89	180
SP_1712	1615682	1616851	-	1617308	tss_within_coding	1.12876	263	233	457
SP_RS08480	1617835	1618515	+	1617826	tss_within_coding	1.2449	61	49	9
SP_RS08485	1618546	1619313	+	1618259	tss_within_coding	1.13514	84	74	287
SP_1716	1619725	1620924	-	1621325	tss_within_coding	1.5	18	12	401
SP_1720	1623130	1623747	+	1623106	tss_intergenic	2.75728	284	103	24
SSRC8_2	1623758	1624060	+	1623464	tss_within_coding	1.23636	68	55	294
SP_1721	1624067	1624954	-	1624978	tss_intergenic	4.1	41	10	24
SP_1723	1627112	1627309	-	1627358	tss_intergenic	2	2	0	49
SP_1725	1628797	1629762	+	1628793	tss_intergenic	3	9	3	4
SP_1726	1629797	1631071	-	1631566	tss_within_coding	1.12121	37	33	495
SP_1728	1632374	1632661	-	1633000	tss_within_coding	1.15	23	20	339
SP_1729	1632690	1633313	-	1633550	tss_within_coding	1.14286	24	21	237
SP_1732	1634699	1636678	-	1637163	tss_within_coding	1.27467	478	375	485
SP_1734	1637430	1638746	-	1638875	tss_within_coding	1.41026	55	39	129
SP_1735	1638736	1639671	-	1639860	tss_within_coding	1.02857	36	35	189
SP_1736	1639684	1642080	-	1642277	tss_within_coding	1.01747	757	744	197
SP_1737	1642146	1642460	-	1642472	tss_intergenic	1.02119	241	236	12
SP_1741	1645303	1645596	-	1646065	tss_within_coding	3	24	8	469
SP_1742	1645795	1646892	-	1647318	tss_within_coding	1.0431	121	116	426
SP_1743	1646902	1647648	-	1647822	tss_within_coding	1.48	37	25	174
SP_1744	1647751	1648104	-	1648178	tss_within_coding	1.93548	60	31	74
SP_1745	1648117	1648617	-	1648791	tss_within_coding	1.36486	202	148	174
SP_1746	1648618	1649211	-	1649490	tss_within_coding	1.00713	424	421	279
SP_1747	1649211	1649840	-	1649898	tss_within_coding	1.00578	174	173	58
SP_1748	1649892	1650203	-	1650258	tss_intergenic	1.0259	13902	13551	55
SP_1749	1650417	1651523	-	1651643	tss_within_coding	1.09396	163	149	120
SP_1754	1655009	1655962	+	1654826	tss_within_coding	1.25	25	20	183
SP_RS08685	1655941	1656317	-	1656325	tss_intergenic	12	12	0	8
SP_1760	1662006	1662446	-	1662574	tss_within_coding	1.57143	22	14	128
SP_1761	1662443	1663951	-	1664118	tss_within_coding	1.34043	63	47	167
SP_1762	1663962	1665542	-	1665565	tss_within_coding	1.17073	48	41	23
SP_1763	1665552	1666769	-	1667110	tss_within_coding	39	39	0	341
SP_1765	1667731	1668927	-	1669048	tss_within_coding	1.23077	16	13	121
SP_1766	1668936	1670156	-	1670328	tss_within_coding	1.21429	17	14	172
SP_1767	1670187	1672631	-	1672776	tss_within_coding	1.35714	19	14	145
SP_1768	1672641	1673651	-	1674067	tss_within_coding	48	48	0	416
SP_RS12365	1676005	1676085	-	1676338	tss_within_coding	1.85714	52	28	253
SP_1771	1676082	1678166	-	1678245	tss_within_coding	1.55319	73	47	79
SP_RS12375	1693400	1693487	-	1693622	tss_intergenic	2	2	0	135
SP_1777	1695201	1695665	+	1694910	tss_intergenic	7.375	59	8	291
F55	1696066	1696162	+	1695751	tss_within_coding	1.68421	32	19	315
SP_1779	1696968	1697522	-	1697680	tss_intergenic	1.07143	15	14	158
SP_1780	1697768	1699564	-	1699847	tss_within_coding	1.10638	104	94	283
SP_1781	1699575	1700318	-	1700741	tss_within_coding	1.57143	33	21	423
SP_1782	1700320	1701270	-	1701346	tss_intergenic	1.03541	7894	7624	76
SP_1783	1701406	1701834	-	1702309	tss_within_coding	1.22568	2558	2087	475
SP_1784	1701815	1702918	-	1703340	tss_within_coding	1.03333	31	30	422
SP_1787	1704172	1704378	-	1704419	tss_intergenic	41	41	0	41
SP_1789	1704832	1705047	-	1705233	tss_intergenic	11.5	46	4	186
6S	1706683	1706876	+	1706680	tss_intergenic	3.51818	387	110	3
SP_2252	1706881	1706953	+	1706786	tss_within_coding	1.37351	809	589	95
SP_1792	1707173	1708429	-	1708441	tss_intergenic	7	7	0	12
SP_1793	1708735	1709310	-	1709518	tss_intergenic	1.51025	663	439	208
SP_1798	1714247	1715164	-	1715663	tss_within_coding	3	15	5	499
SP_1800	1716678	1718159	-	1718198	tss_intergenic	8.375	67	8	39
SP_RS08940	1718602	1718766	+	1718481	tss_intergenic	2.77199	25336	9140	121
SP_1802	1718850	1719416	+	1718660	tss_within_coding	1	41	41	190
SP_1803	1719428	1719598	+	1719289	tss_within_coding	1.13102	751	664	139
SP_1806	1720589	1720828	-	1721022	tss_within_coding	7.09091	78	11	194
SP_1808	1721522	1722181	+	1721465	tss_intergenic	2	2	0	57
SP_1809	1722233	1723384	-	1723412	tss_within_coding	1.03226	32	31	28
SP_1811	1724432	1725208	-	1725416	tss_within_coding	1.0625	17	16	208
SP_1812	1725201	1726424	-	1726589	tss_within_coding	1.1129	69	62	165
SP_1813	1726402	1727031	-	1727075	tss_intergenic	6	6	0	44
SP_1814	1726988	1727755	-	1727902	tss_within_coding	2.125	17	8	147
SP_1815	1727752	1728756	-	1728917	tss_within_coding	2.14286	15	7	161
SP_1816	1728767	1729333	-	1729460	tss_within_coding	1.23529	21	17	127
SP_1817	1729330	1730691	-	1730959	tss_within_coding	1.17143	123	105	268
T-box	1730763	1730994	-	1731150	tss_within_coding	1.05763	312	295	156
R12	1731041	1731440	-	1731479	tss_intergenic	2	6	3	39
T-box	1731526	1731755	-	1731988	tss_within_coding	1.44444	13	9	233
SP_1821	1731967	1732968	-	1732993	tss_intergenic	2.97	594	200	25
SP_1827	1738161	1738820	-	1738861	tss_intergenic	2.75	22	8	41
SP_1831	1742210	1742611	-	1742753	tss_intergenic	3.33333	10	3	142
SP_1832	1742753	1743049	-	1743428	tss_within_coding	1.85714	13	7	379
SP_1833	1743033	1745192	-	1745239	tss_intergenic	1.83333	11	6	47
SP_1834	1745472	1745702	-	1746128	tss_intergenic	2	10	5	426
SP_1837	1746322	1747575	-	1747821	tss_within_coding	1.03125	66	64	246
SP_1839	1748456	1750207	-	1750513	tss_within_coding	1.16	58	50	306
SP_1840	1750197	1751942	-	1752069	tss_within_coding	1.4375	23	16	127
SP_1841	1752148	1752525	-	1752744	tss_within_coding	3.25	13	4	219
SP_RS09140	1752597	1752866	-	1753033	tss_within_coding	42	42	0	167
SP_RS09155	1754026	1754169	+	1753622	tss_within_coding	1.34286	47	35	404
SP_RS09160	1754280	1754408	+	1754140	tss_within_coding	1	34	34	140
SP_1847	1755277	1755858	+	1755263	tss_intergenic	59	59	0	14
SP_1848	1755858	1757120	+	1755587	tss_within_coding	1.07292	103	96	271
SP_1849	1757170	1757631	-	1757648	tss_within_coding	1.06522	49	46	17
SP_1853	1760548	1761726	-	1761785	tss_intergenic	9	18	2	59
SP_1854	1761891	1762898	+	1761876	tss_intergenic	5.66667	51	9	15
SP_1855	1762944	1763981	-	1764183	tss_within_coding	1.016	127	125	202
SP_1856	1763982	1764335	-	1764388	tss_intergenic	3.04527	740	243	53
SP_1857	1764579	1765478	-	1765512	tss_intergenic	7	7	0	34
SP_1860	1767456	1768976	-	1769411	tss_within_coding	1.04545	46	44	435
SP_1861	1768969	1769697	-	1769918	tss_within_coding	1.03896	320	308	221
SP_1862	1769712	1770476	-	1770625	tss_within_coding	1.13333	68	60	149
SP_1864	1771605	1771901	-	1771930	tss_within_coding	1.05479	77	73	29
SP_1867	1773388	1774089	+	1773264	tss_intergenic	5	5	1	124
SP_1871	1776414	1777166	+	1776312	tss_within_coding	1.76923	23	13	102
SP_1872	1777262	1778227	+	1776948	tss_within_coding	1.4375	23	16	314
SP_RS12400	1778255	1778379	+	1777837	tss_within_coding	1.21053	46	38	418
SP_1873	1778452	1778694	-	1779021	tss_within_coding	1.20408	59	49	327
SP_1874	1778694	1779416	-	1779487	tss_within_coding	1.33103	193	145	71
SP_1876	1779991	1780719	-	1781145	tss_within_coding	1.1	33	30	426
SP_1877	1780719	1781459	-	1781632	tss_within_coding	1.5	42	28	173
SP_1878	1781450	1781911	-	1782017	tss_within_coding	1.25	65	52	106
SP_1879	1781908	1782429	-	1782766	tss_within_coding	1.01887	54	53	337
SP_RS09325	1782405	1783376	-	1783602	tss_within_coding	1.0101	100	99	226
SP_1883	1784879	1786504	-	1786560	tss_intergenic	11	55	5	56
R7	1791010	1791080	-	1791431	tss_within_coding	1.0679	173	162	351
SP_1887	1791100	1792026	-	1792196	tss_within_coding	1.02083	49	48	170
SP_1888	1792037	1793104	-	1793229	tss_within_coding	1.62295	99	61	125
SP_1889	1793113	1794039	-	1794219	tss_within_coding	2.25	27	12	180
SP_1890	1794039	1795535	-	1795726	tss_within_coding	1.08	108	100	191
SP_1893	1798266	1799459	-	1799506	tss_within_coding	3.71488	899	242	47
SP_1894	1799597	1801039	-	1801386	tss_within_coding	1.875	30	16	347
SP_RS09410	1801223	1801390	-	1801844	tss_within_coding	1.13636	25	22	454
SP_1896	1802244	1803134	-	1803470	tss_within_coding	1.18182	26	22	336
SP_1897	1803124	1804383	-	1804414	tss_intergenic	1.25	40	32	31
SP_1898	1804475	1806637	-	1806698	tss_intergenic	1.4	14	10	61
SP_1900	1807602	1808537	+	1807316	tss_within_coding	62	62	0	286
SP_2253	1808663	1808750	-	1809031	tss_within_coding	2011	2011	0	281
SP_2254	1808757	1808830	-	1809218	tss_within_coding	1.28696	148	115	388
SP_2255	1808866	1808936	-	1809307	tss_within_coding	1.58333	19	12	371
SP_2257	1809032	1809105	-	1809473	tss_within_coding	977	977	0	368
SP_2258	1809119	1809208	-	1809538	tss_within_coding	1.18182	13	11	330
SP_2259	1809219	1809292	-	1809649	tss_within_coding	1012	1012	0	357
SP_2260	1809306	1809379	-	1809779	tss_within_coding	2.28571	16	7	400
SP_2262	1809474	1809547	-	1809954	tss_within_coding	1.24	31	25	407
SP_2264	1809650	1809721	-	1810093	tss_within_coding	1.06907	712	666	372
SP_2265	1809744	1809816	-	1810170	tss_within_coding	1.16994	1012	865	354
SP_2266	1809835	1809916	-	1810286	tss_within_coding	1.64318	1842	1121	370
SP_2267	1809922	1809994	-	1810416	tss_within_coding	2.64286	37	14	422
SP_2268	1810019	1810091	-	1810481	tss_within_coding	2.03797	322	158	390
SP_2269	1810094	1810166	-	1810519	tss_within_coding	1.90909	42	22	353
SP_rrnaD5S	1810171	1810286	-	1810592	tss_within_coding	1.51515	100	66	306
SP_rrnaD23S	1810362	1813265	-	1813354	tss_intergenic	1.68878	16626	9845	89
SP_2270	1813389	1813461	-	1813863	tss_within_coding	2.02692	1506	743	402
SP_1905	1818957	1820263	+	1818948	tss_intergenic	1.16667	42	36	9
SP_1906	1820362	1821984	-	1822172	tss_within_coding	1.03241	223	216	188
SP_1907	1822000	1822284	-	1822344	tss_intergenic	1.5	126	84	60
SP_1908	1822440	1822835	-	1822849	tss_intergenic	11.25	45	4	14
SP_1909	1822913	1823674	-	1823690	tss_intergenic	1.69048	71	42	16
SP_1910	1823716	1824342	-	1824602	tss_within_coding	1.2	144	120	260
SP_1912	1824672	1824971	-	1824971	tss_intergenic	4.5	9	2	0
SP_1914	1825660	1826334	-	1826562	tss_within_coding	1.02564	40	39	228
SP_1920	1829704	1830175	-	1830188	tss_intergenic	2	2	0	13
SP_1921	1830188	1830283	-	1830694	tss_within_coding	1.22785	485	395	411
trn0883	1831635	1831700	-	1831753	tss_within_coding	1.03774	55	53	53
trn0884	1831707	1831795	-	1832009	tss_within_coding	1.10569	136	123	214
SP_1923	1831896	1833311	-	1833581	tss_within_coding	1.05776	293	277	270
SP_1924	1833322	1833732	-	1833741	tss_within_coding	1.01442	422	416	9
SP_1925	1833725	1834333	-	1834620	tss_within_coding	1.0625	102	96	287
SP_1933	1837532	1838326	-	1838701	tss_intergenic	1.14286	8	7	375
SP_1934	1838734	1839159	-	1839186	tss_intergenic	2.6	13	5	27
SP_RS09730	1839693	1839935	-	1840069	tss_within_coding	3.16667	38	12	134
SP_1936	1839886	1840047	-	1840444	tss_within_coding	1.5	24	16	397
SP_1939	1841737	1843107	-	1843107	tss_intergenic	6.16667	74	12	0
SP_RS12455	1843242	1843328	-	1843575	tss_within_coding	1.75862	51	29	247
SP_1941	1844634	1845890	-	1846198	tss_within_coding	1.09302	47	43	308
SP_1942	1845975	1846991	-	1847267	tss_within_coding	1.01653	369	363	276
SP_1943	1846999	1847517	-	1847556	tss_within_coding	1.09091	60	55	39
SP_1945	1848036	1848656	-	1848673	tss_intergenic	11	11	1	17
SP_RS12460	1848787	1848924	-	1849302	tss_within_coding	1.4	21	15	378
SP_1949	1850598	1850786	+	1850528	tss_within_coding	2.2	22	10	70
SP_1950	1850902	1853892	+	1850638	tss_within_coding	2.2	22	10	264
SP_1951	1854242	1854946	+	1854047	tss_intergenic	1.5	9	6	195
SP_1952	1854927	1855856	+	1854613	tss_within_coding	28	28	0	314
SP_1954	1857985	1859723	+	1857860	tss_within_coding	2.6	13	5	125
SP_1957	1860543	1861175	+	1860353	tss_within_coding	2.3	23	10	190
SP_1960	1862645	1866295	-	1866311	tss_intergenic	1.03106	166	161	16
SP_1961	1866355	1869966	-	1870173	tss_within_coding	1	61	61	207
Lacto-rpoB	1870152	1870209	-	1870213	tss_intergenic	3.73309	13077	3503	4
srn435	1872034	1872146	-	1872568	tss_within_coding	26	26	0	422
SP_1964	1872210	1873034	-	1873251	tss_within_coding	1	26	26	217
SP_1965	1873073	1873267	-	1873611	tss_within_coding	1.23864	109	88	344
SP_1967	1874849	1875886	-	1875944	tss_within_coding	2.54545	28	11	58
SP_1968	1875870	1876358	-	1876474	tss_within_coding	1.04478	70	67	116
SP_1970	1876952	1877944	-	1877967	tss_intergenic	3.71492	3336	898	23
SP_1974	1879569	1879847	+	1879557	tss_intergenic	1.33333	4	3	12
SP_1980	1884257	1885198	-	1885401	tss_within_coding	1.04348	72	69	203
SP_1981	1885188	1886486	-	1886519	tss_intergenic	1.27273	56	44	33
SP_1982	1886446	1887108	-	1887161	tss_within_coding	1.19595	177	148	53
SP_1983	1887071	1887727	-	1887942	tss_within_coding	1.10667	83	75	215
SP_1984	1887738	1888616	-	1888750	tss_within_coding	1	54	54	134
SP_1987	1889922	1890563	-	1890785	tss_within_coding	1.01667	244	240	222
SpR08_sRNA	1892645	1892717	-	1892726	tss_intergenic	1.07692	14	13	9
SP_1989	1892864	1893763	-	1893873	tss_within_coding	1.2973	48	37	110
SP_1990	1893835	1894395	-	1894577	tss_within_coding	1.05882	18	17	182
SP_RS10010	1895473	1896138	-	1896586	tss_intergenic	1	57	57	448
SP_RS10025	1898299	1898590	-	1898627	tss_intergenic	2.33333	14	6	37
SP_RS10045	1901687	1902250	-	1902408	tss_within_coding	1.12	112	100	158
R9	1903548	1903638	-	1903680	tss_intergenic	7.2	72	10	42
SP_2000	1903749	1904348	-	1904547	tss_within_coding	1.53333	23	15	199
SP_2002	1905446	1906183	-	1906358	tss_within_coding	1.20635	152	126	175
SP_2003	1906185	1907069	-	1907246	tss_within_coding	1.01395	218	215	177
SP_2004	1907056	1907250	-	1907416	tss_within_coding	1.01145	265	262	166
SP_2005	1907247	1907378	-	1907608	tss_intergenic	1	13	13	230
SP_2273	1908042	1908115	-	1908128	tss_intergenic	1.27778	23	18	13
SP_2274	1908131	1908204	-	1908306	tss_within_coding	943	943	0	102
SP_2276	1908307	1908378	-	1908750	tss_within_coding	1.00774	651	646	372
SP_2277	1908401	1908473	-	1908827	tss_within_coding	1.19953	1016	847	354
SP_2278	1908492	1908573	-	1908943	tss_within_coding	1.64995	1810	1097	370
SP_2280	1908676	1908748	-	1909138	tss_within_coding	2.52632	336	133	390
SP_2281	1908751	1908823	-	1909176	tss_within_coding	2.30435	53	23	353
SP_rrnaC5S	1908828	1908943	-	1909249	tss_within_coding	1.59016	97	61	306
SP_rrnaC23S	1909019	1911922	-	1912011	tss_intergenic	1.76714	16961	9598	89
SP_2282	1912046	1912118	-	1912520	tss_within_coding	1.89664	1468	774	402
SP_2006	1914134	1914613	-	1914627	tss_intergenic	13.2857	93	7	14
SP_2007	1914735	1915271	-	1915334	tss_within_coding	1.12308	73	65	63
SP_2008	1915326	1915502	-	1915676	tss_within_coding	6.35461	235127	37001	174
SP_2011	1917999	1918874	+	1917998	tss_intergenic	3.2	16	5	1
SP_2013	1920126	1921106	-	1921445	tss_within_coding	1.16352	185	159	339
SP_RS12480	1924519	1924653	-	1924663	tss_intergenic	2	2	0	10
SP_2018	1924622	1924812	+	1924587	tss_within_coding	18	18	1	35
SP_RS10215	1924910	1925104	-	1925453	tss_intergenic	6	6	0	349
SP_2020	1925563	1926291	-	1926318	tss_intergenic	3.41141	1675	491	27
SP_2021	1926407	1927858	+	1926388	tss_intergenic	1	11	11	19
SP_2022	1927876	1929171	+	1927522	tss_within_coding	1.01094	647	640	354
SP_2023	1929176	1929484	+	1929137	tss_within_coding	1	14	14	39
SP_2024	1929463	1929789	+	1929372	tss_within_coding	1.08475	64	59	91
SP_2027	1933726	1934136	-	1934532	tss_within_coding	1.28205	50	39	396
SP_2028	1934138	1934566	-	1934869	tss_within_coding	1.00403	2245	2236	303
SP_2030	1935028	1937004	-	1937050	tss_intergenic	2.62222	1416	540	46
SP_2031	1937118	1938209	-	1938243	tss_intergenic	25	25	1	34
SP_2032	1938321	1939994	-	1940034	tss_intergenic	3.33333	20	6	40
SP_2039	1944882	1945505	-	1945924	tss_within_coding	1.0229	134	131	419
SP_2040	1945556	1946542	-	1946800	tss_within_coding	1.02439	126	123	258
SP_2041	1946561	1947391	-	1947555	tss_within_coding	1.13953	98	86	164
SP_2052	1952671	1953687	-	1953971	tss_within_coding	4	16	4	284
SP_2053	1953635	1954576	-	1955001	tss_within_coding	1.33333	116	87	425
SP_2056	1956389	1957540	-	1957584	tss_intergenic	2.90764	2361	812	44
SP_2061	1962516	1962875	-	1963113	tss_within_coding	1.9	19	10	238
SP_2064	1964912	1965532	-	1965659	tss_within_coding	1.08333	26	24	127
SP_2065	1965536	1966816	-	1967048	tss_within_coding	85	85	0	232
SP_2284	1969821	1969904	-	1970157	tss_within_coding	1.10653	322	291	253
SP_2285	1969914	1969985	-	1970326	tss_within_coding	1.02538	2101	2049	341
SP_2286	1969996	1970068	-	1970410	tss_within_coding	1149	1149	0	342
SP_2287	1970083	1970153	-	1970545	tss_within_coding	1	20	20	392
SP_2288	1970158	1970238	-	1970582	tss_within_coding	765	765	0	344
SP_2289	1970251	1970323	-	1970690	tss_within_coding	2714	2714	0	367
SP_2293	1970691	1970761	-	1971154	tss_within_coding	2.08125	333	160	393
SP_2294	1970767	1970839	-	1971163	tss_within_coding	2.89474	55	19	324
SP_rrnaB5S	1970844	1970959	-	1971265	tss_within_coding	2.14815	116	54	306
SP_rrnaB23S	1971035	1973938	-	1974027	tss_intergenic	1.65753	16756	10109	89
SP_2295	1974062	1974134	-	1974536	tss_within_coding	2.12344	1531	721	402
SP_2068	1976179	1976613	-	1977087	tss_within_coding	1.01429	284	280	474
SP_2071	1979547	1979726	-	1979736	tss_within_coding	1.23077	32	26	10
SP_2073	1980558	1982324	-	1982599	tss_within_coding	1.14379	175	153	275
srn477	1984831	1984969	-	1985058	tss_within_coding	1.30769	34	26	89
trn0978	1986229	1986311	-	1986340	tss_intergenic	1.21	121	100	29
SP_2081	1990648	1991157	+	1990483	tss_within_coding	1.25641	49	39	165
SP_2083	1991949	1993280	+	1991476	tss_within_coding	1.07143	75	70	473
SP_2084	1993384	1994322	+	1993043	tss_within_coding	1.18644	70	59	341
SP_2085	1994440	1995303	+	1994199	tss_within_coding	1.05556	19	18	241
SP_2088	1996880	1997530	+	1996628	tss_within_coding	1.2	78	65	252
SP_2089	1997598	1998023	+	1997251	tss_within_coding	1.625	13	8	347
SP_2090	1998138	1998656	-	1998777	tss_intergenic	2	2	0	121
SP_2092	1999828	2000727	+	1999683	tss_within_coding	1.32	66	50	145
tracrRNA	2000874	2000966	-	2001099	tss_intergenic	2	2	0	133
SP_2093	2001145	2002086	+	2001106	tss_intergenic	1	61	61	39
R11	2002164	2002195	-	2002299	tss_within_coding	17	17	0	104
SP_2095	2003048	2003587	-	2003765	tss_within_coding	1	39	39	178
SP_2096	2003599	2004729	-	2004854	tss_within_coding	34	34	0	125
SP_2097	2004797	2005495	-	2005519	tss_intergenic	3.03077	197	65	24
srn491	2005533	2005674	-	2005685	tss_intergenic	6.23077	81	13	11
SP_2101	2010642	2012705	-	2012942	tss_within_coding	1.67742	260	155	237
SP_2104	2014501	2014707	-	2014729	tss_intergenic	4	64	16	22
SP_RS11510	2016295	2016365	+	2016085	tss_intergenic	15.5	31	2	210
SP_2106	2016399	2018657	-	2018990	tss_within_coding	1.02959	174	169	333
SP_2109	2022117	2023424	+	2022108	tss_intergenic	1.00592	170	169	9
SP_2112	2025331	2026317	+	2024924	tss_within_coding	1.17857	33	28	407
F49	2026337	2026403	+	2025895	tss_within_coding	27	27	0	442
SP_2113	2026609	2027550	-	2027568	tss_intergenic	1.10345	64	58	18
SP_RS10785	2029410	2029601	-	2029859	tss_within_coding	2.58824	88	34	258
SP_2118	2031280	2031477	-	2031692	tss_within_coding	1.08929	61	56	215
SP_RS10815	2031693	2032160	-	2032387	tss_within_coding	1.11304	128	115	227
SP_RS10820	2032160	2032441	-	2032721	tss_within_coding	1.3617	64	47	280
SP_2122	2033805	2035052	-	2035445	tss_within_coding	1.26471	43	34	393
SP_RS10835	2035243	2036093	-	2036119	tss_intergenic	3.3494	278	83	26
SP_2127	2038796	2039728	-	2039862	tss_within_coding	20	20	0	134
SP_2130	2041945	2042229	-	2042624	tss_within_coding	1.43902	59	41	395
SP_2133	2045465	2045665	+	2045262	tss_within_coding	1.28161	223	174	203
SP_2145	2057586	2059670	+	2057562	tss_intergenic	5.82353	99	17	24
SP_2148	2062144	2063373	+	2062092	tss_intergenic	5.5	33	6	52
SP_2152	2065768	2067279	+	2065637	tss_intergenic	4	4	0	131
SP_RS12520	2069038	2069178	-	2069199	tss_intergenic	1.3	13	10	21
SP_RS12525	2069200	2069328	-	2069541	tss_within_coding	1.15789	22	19	213
SP_RS10990	2069316	2069567	-	2069947	tss_within_coding	2.14286	15	7	380
SP_2163	2081215	2081685	-	2081917	tss_within_coding	5.66667	17	3	232
SP_2164	2081676	2082122	-	2082135	tss_intergenic	5	20	4	13
SP_RS12535	2085698	2085793	+	2085525	tss_within_coding	1.07692	14	13	173
F50	2085887	2085994	+	2085772	tss_within_coding	1.07143	15	14	115
RsaJ	2086624	2086730	-	2087037	tss_within_coding	1.66667	25	15	307
SP_2169	2086817	2088322	-	2088331	tss_intergenic	2	22	11	9
SP_2170	2088332	2089138	-	2089157	tss_within_coding	1.19048	50	42	19
SP_2171	2089131	2089835	-	2090108	tss_within_coding	1.10821	297	268	273
SP_2173	2090430	2091698	-	2091892	tss_within_coding	1.07143	660	616	194
SP_2174	2091691	2091930	-	2092250	tss_within_coding	1.03371	92	89	320
SP_2175	2091944	2093188	-	2093377	tss_within_coding	1.08235	92	85	189
SP_2176	2093185	2094735	-	2094837	tss_within_coding	1.15385	45	39	102
SP_2178	2095201	2095473	-	2095567	tss_intergenic	3	3	0	94
SP_2179	2095739	2097085	-	2097098	tss_intergenic	1.66667	5	3	13
SP_RS12540	2097147	2097251	+	2097086	tss_intergenic	10	10	0	61
SP_RS11120	2097239	2098087	-	2098133	tss_intergenic	6.5	52	8	46
Intron_gpII	2098478	2098543	-	2099028	tss_within_coding	1	29	29	485
SP_RS11135	2099386	2099799	-	2100067	tss_within_coding	1.85714	13	7	268
group-II-D1D4-1	2100000	2100079	-	2100130	tss_intergenic	1.75	14	8	51
group-II-D1D4-3	2100219	2100397	-	2100440	tss_intergenic	21	21	1	43
SP_RS11140	2100520	2100717	-	2100742	tss_intergenic	10	10	1	25
SP_2183	2101545	2101748	-	2101879	tss_intergenic	2.25	9	4	131
SP_2185	2102819	2104645	-	2104926	tss_within_coding	1.20755	64	53	281
SP_2189	2108775	2109785	+	2108448	tss_within_coding	1.17308	122	104	327
SP_2192	2112785	2114116	-	2114335	tss_within_coding	1.22222	22	18	219
SP_2193	2114113	2114766	-	2114948	tss_within_coding	1.18546	946	798	182
SP_RS12550	2114912	2115035	-	2115037	tss_intergenic	1.09565	126	115	2
SP_2196	2118419	2119147	-	2119444	tss_within_coding	39	39	0	297
SP_2197	2119147	2120154	-	2120375	tss_within_coding	1.38889	25	18	221
SP_2198	2120193	2120954	-	2121176	tss_within_coding	1.16129	216	186	222
TPP	2121275	2121377	-	2121653	tss_within_coding	1.90909	21	11	276
SP_2201	2121460	2122806	-	2123143	tss_within_coding	1.09677	34	31	337
SP_2204	2124559	2125011	-	2125030	tss_within_coding	1.07145	7573	7068	19
SP_2208	2128404	2129702	-	2130187	tss_within_coding	19	19	1	485
SP_2210	2130642	2131562	+	2130603	tss_intergenic	1.39535	60	43	39
SP_RS11300	2132576	2132899	-	2132931	tss_intergenic	2	2	1	32
SpF51_sRNA	2133001	2133045	+	2132692	tss_within_coding	1.64706	28	17	309
SP_2217	2136539	2137033	-	2137273	tss_within_coding	1.2	90	75	240
SP_2218	2137033	2137851	-	2138329	tss_within_coding	1.35484	42	31	478
SP_2219	2137910	2138704	-	2138826	tss_within_coding	1.295	259	200	122
SP_2220	2138697	2139536	-	2139784	tss_within_coding	1.02572	319	311	248
SP_2221	2139521	2140348	-	2140487	tss_within_coding	1.08333	13	12	139
SP_2222	2140345	2140890	-	2141216	tss_within_coding	36	36	0	326
SP_2223	2140901	2141731	-	2141747	tss_intergenic	1.02105	97	95	16
SP_2224	2141764	2143047	-	2143064	tss_within_coding	1.5	18	12	17
SP_2231	2150517	2153069	+	2150352	tss_within_coding	2.28571	16	7	165
SP_RS11400	2153512	2153849	-	2153879	tss_intergenic	3	3	0	30
SP_2233	2153934	2154701	-	2154791	tss_intergenic	11.2	56	5	90
SP_2234	2154880	2155422	+	2154802	tss_intergenic	3.84	96	25	78
SP_2235	2155665	2156417	-	2156539	tss_within_coding	1.27273	28	22	122
SP_2299	2158050	2158123	-	2158568	tss_within_coding	1.21951	50	41	445

## Sheet: Secondary TSS, Low confidence
Locus	Start	End	Strand	Primary_TSS	Primary_Processed_cov	Primary_Ratio	Primary_5'-UTR_length		Secondary_TSS	Secondary_Processed_cov	Secondary_Ratio	Secondary_5'-UTR_length
SP_0014	14450	14929	+	14436	101	11.2222	14		14006	683	1.08413	444
SP_rrnaA5S	20120	20235	+	20100	539	539	20		20120	2755	1.63405	0
SP_0021	24973	25416	+	24944	127	5.52174	29		24827	781	1.0156	146
SP_0056	58271	59569	+	58183	181	181	88		58074	229	1.3631	197
SP_0129	129407	130417	+	129159	130	130	248		129217	136	1.0303	190
SP_0199	185221	186753	+	185181	107	5.35	40		184820	107	1.38961	401
SP_0212	195155	195988	+	194878	174	174	277		195120	315	1.05	35
SP_0213	196092	196373	+	196070	1996	1996	22		195879	13682	1.22117	213
SP_0214	196385	196729	+	196093	606	606	292		196210	1526	1.19874	175
SP_0216	197399	197812	+	197068	1547	1547	331		197020	2168	1.0664	379
SP_0217	197822	198028	+	197575	2473	2473	247		197648	4315	1.57482	174
SP_0218	198053	198313	+	197877	412	412	176		197992	857	1.1336	61
SP_0220	198785	199090	+	198578	374	374	207		198433	1017	1.15964	352
SP_0221	199114	199656	+	198873	1577	1577	241		198943	7975	1.04769	171
SP_0222	199674	199943	+	199478	751	751	196		199537	769	1	137
SP_0225	200818	201354	+	200748	797	797	70		200711	1980	1.13597	107
SP_0226	201438	201794	+	201386	156	156	52		201185	237	1.00851	253
SP_0228	202278	202502	+	202064	268	268	214		201847	347	1.36614	431
srn049	202519	202622	+	202335	253	253	184		202506	635	1.00475	13
SP_0229	202647	203087	+	202623	137	137	24		202584	421	1.12869	63
SP_0233	205559	205675	+	205539	409	409	20		205321	1416	1.07763	238
SP_0237	207449	207835	+	207165	1814	1814	284		207370	15923	1.34804	79
L17DE	207851	207923	+	207654	133	133	197		207550	852	1.08122	301
SP_0270	247026	247118	+	246991	162	162	35		246976	26464	2.36963	50
SP_0272	247538	248008	+	247404	242	242	134		247376	838	1.29122	162
SP_0295	272517	272909	+	272497	688	688	20		272425	2154	1.05537	92
SP_0347	321524	322255	+	321242	143	143	282		321180	375	1.07143	344
SP_0348	322264	322956	+	322236	244	244	28		322073	559	1.04486	191
SP_0349	322966	323649	+	322904	369	369	62		322893	462	1.12958	73
SP_0351	324634	325863	+	324398	225	225	236		324278	1240	1.03076	356
SP_0352	325868	326944	+	325744	129	129	124		325660	1482	1.24225	208
SP_0354	328056	329456	+	327700	227	227	356		327914	308	1.01316	142
SP_0359	334030	335259	+	333738	299	299	292		333835	361	1.01404	195
His_leader	346753	346858	-	347114	525	525	256		347032	2186	1.1451	174
SP_0377	355947	356969	+	355932	181	15.0833	15		355687	191	1.17178	260
SP_0384	364109	365119	+	363671	116	116	438		363879	201	1.005	230
SP_0423	400947	401432	+	400849	161	161	98		400561	252	1.04132	386
SP_0614	581579	582358	+	581279	163	163	300		581421	181	1.72381	158
SP_0623	590185	591585	+	590023	196	196	162		589970	772	1.04184	215
SP_0631	597427	598116	+	597195	115	115	232		597274	1480	1.02706	153
SP_0669	645132	645971	+	645110	239	5.82927	22		644732	282	1	400
SP_0690	661717	662916	+	661701	155	155	16		661683	250	1.04603	34
SP_0846	792616	794151	+	792169	241	241	447		792549	6944	1.03983	67
SP_0869	815592	816818	+	815156	188	188	436		815433	392	1.12644	159
SP_0870	816805	817245	+	816370	112	112	435		816650	137	1.00735	155
SP_0961	908157	908516	+	908032	321	321	125		908074	392	1.10734	83
SP_0993	935894	936484	+	935785	116	116	109		935485	227	1.06075	409
SP_1002	943339	944256	+	943311	304	5.96078	28		942847	560	1.02564	492
SP_1013	957021	958097	+	956782	1312	4.33003	239		956982	4078	3.6905	39
SP_1106	1037546	1037890	+	1037380	485	485	166		1037415	1444	1.3009	131
SP_1159	1094109	1095179	+	1093678	110	4.78261	431		1094086	201	3.52632	23
SP_1176	1113578	1115311	-	1115326	151	151	15		1115444	266	1.03101	133
R2	1221797	1221902	-	1222233	159	159	331		1222120	892	1.14948	218
rli38	1274492	1274628	-	1274942	278	278	314		1274834	450	1.2	206
SP_1372	1295148	1295486	-	1295669	148	148	183		1295779	236	1.09767	293
SP_1535	1445448	1445747	-	1445890	169	169	143		1445782	710	1.00852	35
SP_1536	1445737	1446486	-	1446486	284	5.35849	0		1446608	433	1.07711	122
SP_1603	1505995	1506666	-	1507100	143	143	434		1507078	179	1.73786	412
trn0761	1528108	1528175	-	1528401	790	790	226		1528505	1165	1.09287	330
SP_1660	1562181	1562342	-	1562621	269	269	279		1562694	464	1.00651	352
SP_1664	1564227	1564766	-	1565083	156	156	317		1565093	277	1.02593	327
SP_1666	1565452	1566711	-	1566939	134	134	228		1566722	310	1.1032	11
SP_1776	1694513	1694827	+	1694350	148	148	163		1694406	601	1.25208	107
SP_1785	1702922	1703392	-	1703473	107	107	81		1703444	157	1.27642	52
SP_1805	1720276	1720479	+	1720122	193	193	154		1720171	8117	1.04358	105
SP_1875	1779403	1779972	-	1780435	483	483	463		1780360	608	1.0411	388
SP_rrnaD16S	1813506	1815057	-	1815208	4284	37.9115	151		1815168	4978	1.01468	111
SP_1937	1840405	1841361	-	1841420	115	115	59		1841611	3293	3.38438	250
SP_2275	1908214	1908299	-	1908306	943	943	8		1908675	3319	3319	376
SP_rrnaC16S	1912163	1913714	-	1913865	4362	34.3465	151		1913825	5171	1.0566	111
SP_2291	1970411	1970500	-	1970582	765	765	83		1970843	1022	1.27431	343
SP_2292	1970583	1970656	-	1970690	2714	2714	35		1970959	1829	1.68883	303
SP_rrnaB16S	1974179	1975730	-	1975881	4424	29.4933	151		1975841	4667	1.00236	111
SP_2135	2046015	2046164	+	2045975	171	171	40		2045838	960	1.24675	177
