# Supplementary material for: The Transcriptional landscape of Streptococcus pneumoniae TIGR4 reveals a complex operon architecture and abundant riboregulation critical for growth and virulence
Source: PLoS Pathog. 2018 Dec 5;14(12):e1007461. doi: 10.1371/journal.ppat.1007461 (PMC6296669; doi:10.1371/journal.ppat.1007461)
Supplement: S3 Table — A description of the 388 multi-gene operons identified by StringTie (sheet 1) and the 474 multi-gene operons identified by Rockhopper (sheet 2). Number and locus tags of genes that are in operons are listed. (XLSX) [file ppat.1007461.s007.xlsx]

## Sheet: StringTie multigene operons
Start	Stop	Transcript.ID	Strand	Number of genes	Genes
197	14929	STRG.85	+	13	SP_0001	SP_0002	SP_0004	SP_0005	SP_0006	SP_0007	SP_0008	SP_0010	SP_0011	SP_0012	SP_0013	SP_0014	SP_RS00015
15023	29830	STRG.97	+	7	SP_0018	SP_0019	SP_0020	SP_0021	SP_0022	SP_0024	SP_0025	SP_0026	SP_0027	SP_2242	SP_2243	SP_2244	SP_RS00155	SP_RS11515	SP_rrnaA16S	SP_rrnaA23S	SP_rrnaA5S
30372	34772	STRG.109	-	3	SP_0029	SP_0030	SP_0031
31535	34690	STRG.108	+	2	SP_0032	SP_0033
36168	44331	STRG.114	+	8	SP_0035	SP_0036	SP_0037	SP_0038	SP_0039	SP_0041	SP_0042	SP_0043
44459	49135	STRG.115	+	3	SP_0044	SP_0045	SP_RS11535
56075	59569	STRG.121	+	6	SP_0052	SP_0053	SP_0054	SP_0055	SP_0056	SP_RS11540
64955	68148	STRG.129	+	3	SP_0060	SP_0061	SP_0062
68135	73309	STRG.130	+	6	SP_0063	SP_0064	SP_0065	SP_0066	SP_0069	SP_RS00370
79687	81204	STRG.136	+	2	SP_0073	SP_0074
82659	86182	STRG.140	+	6	SP_0077	SP_0078	SP_0079	SP_RS00415	SP_RS00420	SP_RS11555
86298	92680	STRG.141	+	7	SP_0082	SP_0083	SP_0084	SP_0085	SP_0086	SP_0088	SP_RS00455
92999	94865	STRG.144	+	2	SP_0090	SP_0091
97916	98991	STRG.147	+	2	SP_0096	SP_RS11560
99169	102106	STRG.152	-	4	SP_0097	SP_0098	SP_0099	SP_0100
103469	106518	STRG.159	+	2	SP_0102	SP_0103
106543	109162	STRG.160	-	4	SP_0104	SP_0105	SP_0106	SP_RS00525
110794	113879	STRG.165	+	3	SP_0109	SP_0110	SP_0111
114086	115328	STRG.170	+	2	SP_0112	SP_0113
116593	117172	STRG.173	+	2	SP_0115	SP_RS11565
118423	124698	STRG.184	+	4	SP_0117	SP_0118	SP_0119	SP_0120
124830	126965	STRG.183	-	3	SP_0121	SP_0122	SP_RS00615
127592	128122	STRG.188	-	3	SP_0124	SP_0125	SP_RS11575
128300	130417	STRG.190	+	3	SP_0127	SP_0128	SP_0129
133024	135106	STRG.193	+	4	SP_0133	SP_0134	SP_0135	SP_0136
139839	143895	STRG.199	+	5	SP_0141	SP_0142	SP_0143	SP_0144	SP_0145
144440	150572	STRG.203	+	7	SP_0146	SP_0147	SP_0148	SP_0149	SP_0150	SP_0151	SP_0152
151306	156092	STRG.204	+	6	SP_0154	SP_0155	SP_0156	SP_0157	SP_0158	SP_RS11585
157864	158759	STRG.212	-	2	SP_0160	SP_0161
158849	165468	STRG.211	+	8	SP_0162	SP_0163	SP_0165	SP_0166	SP_0167	SP_0168	SP_0171	SP_RS11595
165635	167700	STRG.214	+	2	SP_0173	SP_RS11605
168025	171438	STRG.222	-	4	SP_0175	SP_0176	SP_0177	SP_0178
171843	173683	STRG.221	+	3	SP_0179	SP_0180	SP_0181
173820	176745	STRG.223	-	4	SP_0182	SP_0184	SP_0185	SP_RS11610
176877	192775	STRG.228	+	17	SP_0186	SP_0187	SP_0188	SP_0189	SP_0191	SP_0192	SP_0194	SP_0197	SP_0198	SP_0199	SP_0200	SP_0202	SP_0203	SP_0204	SP_0205	SP_0206	SP_0207
193043	207835	STRG.229	+	31	SP_0208	SP_0209	SP_0210	SP_0211	SP_0212	SP_0213	SP_0214	SP_0215	SP_0216	SP_0217	SP_0218	SP_0219	SP_0220	SP_0221	SP_0222	SP_0224	SP_0225	SP_0226	SP_0227	SP_0228	SP_0229	SP_0230	SP_0231	SP_0232	SP_0233	SP_0234	SP_0235	SP_0236	SP_0237	SP_RS00945	SP_RS00970
208100	210649	STRG.245	+	3	SP_0238	SP_0239	SP_0240
215944	217731	STRG.253	+	2	SP_0246	SP_0247
217926	224297	STRG.254	+	6	SP_0248	SP_0249	SP_0250	SP_0251	SP_0252	SP_0253
224752	228571	STRG.255	+	3	SP_0254	SP_0255	SP_0256
231600	239577	STRG.263	+	7	SP_0259	SP_0260	SP_0261	SP_0262	SP_0263	SP_0264	SP_0265
239770	242746	STRG.269	+	2	SP_0266	SP_0267
247026	258311	STRG.277	+	12	SP_0270	SP_0271	SP_0272	SP_0273	SP_0274	SP_0275	SP_0276	SP_0277	SP_0278	SP_0279	SP_0280	SP_RS01365
258408	259863	STRG.284	+	2	SP_0281	SP_RS01375
259919	262674	STRG.285	-	3	SP_0282	SP_0283	SP_0284
262907	265078	STRG.288	-	3	SP_0285	SP_0286	SP_RS11645
265268	271229	STRG.290	+	6	SP_0287	SP_0288	SP_0289	SP_0290	SP_0291	SP_0292
272052	272909	STRG.302	+	2	SP_0294	SP_0295
276142	276648	STRG.304	+	2	SP_0301	SP_0302
276838	278565	STRG.305	+	2	SP_0303	SP_0304
280609	281967	STRG.307	+	3	SP_0307	SP_0308	SP_0309
283772	286562	STRG.310	+	3	SP_0311	SP_0312	SP_RS11670
291831	294977	STRG.313	-	4	SP_0317	SP_0318	SP_0319	SP_0320
295248	296884	STRG.315	+	2	SP_0321	SP_0322
297401	298985	STRG.317	+	2	SP_0324	SP_0325
298985	300889	STRG.318	+	2	SP_0326	SP_0327
302580	303970	STRG.319	+	2	SP_0329	SP_0330
304080	305431	STRG.320	-	4	SP_0332	SP_0333	SP_2241	SP_RS01615
305597	310114	STRG.323	+	4	SP_0334	SP_0335	SP_0336	SP_0337
310269	312828	STRG.332	+	2	SP_0338	SP_RS11680
313124	315185	STRG.333	-	2	SP_0340	SP_0341
315338	317163	STRG.335	+	2	SP_0342	SP_RS01670
320077	336444	STRG.347	+	15	SP_0346	SP_0347	SP_0348	SP_0349	SP_0350	SP_0351	SP_0352	SP_0353	SP_0354	SP_0355	SP_0357	SP_0358	SP_0359	SP_0360	SP_RS01740
338405	338894	STRG.362	-	2	SP_RS01780	SP_RS01785
339099	346686	STRG.361	+	3	SP_0366	SP_0368	SP_RS11700
346853	349605	STRG.367	-	2	SP_0369	SP_0370
349671	357985	STRG.368	+	8	SP_0371	SP_0372	SP_0373	SP_0374	SP_0375	SP_0376	SP_0377	SP_0378
361318	365119	STRG.379	+	4	SP_0381	SP_0382	SP_0383	SP_0384
365196	370633	STRG.382	+	9	SP_0385	SP_0386	SP_0387	SP_0389	SP_0390	SP_0391	SP_RS01905	SP_RS01910	SP_RS11710
379812	383956	STRG.395	-	4	SP_0401	SP_0402	SP_0403	SP_RS11715
384043	389761	STRG.398	+	5	SP_0404	SP_0405	SP_0406	SP_0408	SP_0409
390795	394020	STRG.406	-	3	SP_0411	SP_0412	SP_0413
394345	405981	STRG.410	+	17	SP_0415	SP_0416	SP_0417	SP_0418	SP_0419	SP_0420	SP_0421	SP_0422	SP_0423	SP_0424	SP_0425	SP_0426	SP_0427	SP_0428	SP_0429	SP_0430	SP_0431
407504	408890	STRG.422	-	3	SP_0433	SP_0434	SP_0435
409019	412229	STRG.424	-	3	SP_0436	SP_0437	SP_0438
412442	417249	STRG.430	+	6	SP_0439	SP_0441	SP_0442	SP_0443	SP_RS11740	SP_RS11745
417449	422943	STRG.431	+	6	SP_0445	SP_0446	SP_0447	SP_0448	SP_0449	SP_0450
424002	426307	STRG.435	-	2	SP_0452	SP_0453
426445	430752	STRG.439	+	2	SP_0454	SP_0457
430821	431960	STRG.441	-	2	SP_0458	SP_RS11760
437849	441008	STRG.447	+	2	SP_0462	SP_RS11770
445780	447415	STRG.457	+	2	SP_0467	SP_0468
447488	449305	STRG.456	-	2	SP_0469	SP_0471
452127	457274	STRG.466	+	4	SP_0474	SP_0475	SP_0476	SP_0477
459148	461940	STRG.473	-	2	SP_0479	SP_0480
462128	466402	STRG.475	+	5	SP_0481	SP_0482	SP_0483	SP_0484	SP_RS02385
466595	472338	STRG.477	+	8	SP_0486	SP_0488	SP_0489	SP_0490	SP_0493	SP_0494	SP_RS02420	SP_RS02430
482930	488798	STRG.491	+	8	SP_0500	SP_0501	SP_0502	SP_0505	SP_0506	SP_0507	SP_RS02475	SP_RS11795
488752	494129	STRG.494	-	4	SP_0508	SP_0509	SP_0510	SP_RS11800
494502	495247	STRG.496	+	2	SP_RS02510	SP_RS02515
495411	501203	STRG.497	+	5	SP_0515	SP_0516	SP_0517	SP_0519	SP_RS02535
501893	502600	STRG.3	-	2	SP_0520	SP_0521
502668	507652	STRG.7	+	5	SP_0522	SP_0523	SP_0525	SP_0526	SP_0527
504398	504942	STRG.4	-	2	SP_0524	SP_RS11810
507723	509269	STRG.6	-	2	SP_0528	SP_0529
509280	511437	STRG.10	-	3	SP_RS02595	SP_RS02600	SP_RS02605
511719	512951	STRG.13	+	4	SP_0531	SP_0532	SP_0533	SP_RS11820
515092	515958	STRG.12	+	4	SP_0539	SP_0540	SP_0541	SP_RS11835
516952	518480	STRG.15	+	4	SP_0544	SP_0545	SP_0546	SP_RS11840
518517	526601	STRG.18	+	9	SP_0547	SP_0549	SP_0550	SP_0552	SP_0553	SP_0554	SP_0555	SP_0556	SP_0557
528303	538339	STRG.28	+	11	SP_0561	SP_0562	SP_0563	SP_0564	SP_0565	SP_0566	SP_0567	SP_0568	SP_0569	SP_0570	SP_0571
540142	542864	STRG.33	+	2	SP_0574	SP_0575
543164	547287	STRG.27	+	3	SP_0576	SP_0577	SP_0578
547769	553838	STRG.38	+	5	SP_0579	SP_0580	SP_0581	SP_0583	SP_RS02895
554099	557278	STRG.35	+	2	SP_0585	SP_0586
557963	572485	STRG.44	+	14	SP_0588	SP_0589	SP_0590	SP_0591	SP_0592	SP_0593	SP_0595	SP_0599	SP_0600	SP_0601	SP_0603	SP_0604	SP_0605	SP_RS02945
577440	598116	STRG.67	+	20	SP_0611	SP_0613	SP_0614	SP_0615	SP_0616	SP_0617	SP_0618	SP_0619	SP_0622	SP_0623	SP_0624	SP_0626	SP_0627	SP_0628	SP_0629	SP_0630	SP_0631	SP_RS03065	SP_RS11470	SP_RS11875
599419	603163	STRG.56	+	6	SP_0636	SP_0637	SP_0638	SP_0639	SP_0640	SP_RS03110
612705	622143	STRG.515	+	5	SP_0645	SP_0646	SP_0647	SP_0648	SP_RS03170
622391	623247	STRG.516	-	2	SP_RS03180	SP_RS03185
623740	628757	STRG.517	+	6	SP_0652	SP_0653	SP_0655	SP_0657	SP_RS03195	SP_RS03200
628968	631387	STRG.521	+	3	SP_0658	SP_0659	SP_0660
631655	645971	STRG.523	+	9	SP_0661	SP_0662	SP_0663	SP_0664	SP_0665	SP_0666	SP_0667	SP_0668	SP_0669
646310	650761	STRG.533	+	5	SP_0671	SP_0672	SP_0673	SP_0674	SP_0675
651835	652752	STRG.536	+	3	SP_0677	SP_0678	SP_0679
653679	656456	STRG.541	+	3	SP_0681	SP_0682	SP_RS03355
656527	659191	STRG.538	+	2	SP_0686	SP_0687
659295	673075	STRG.545	+	16	SP_0688	SP_0689	SP_0690	SP_0694	SP_0695	SP_0696	SP_0698	SP_0701	SP_0702	SP_0703	SP_0704	SP_0705	SP_0706	SP_0707	SP_RS03395	SP_RS03410
674045	675481	STRG.551	-	2	SP_0709	SP_0710
676335	678099	STRG.556	+	2	SP_0712	SP_0713
682123	684441	STRG.561	+	3	SP_0716	SP_0717	SP_0718
685000	687598	STRG.562	+	3	SP_0719	SP_0720	SP_0721
687609	690258	STRG.565	+	4	SP_0722	SP_0723	SP_0724	SP_0725
691625	697095	STRG.571	+	5	SP_0727	SP_0728	SP_0729	SP_0730	SP_0731
702268	704822	STRG.579	-	3	SP_0740	SP_0741	SP_0742
704947	709060	STRG.582	+	6	SP_0743	SP_0744	SP_0745	SP_0746	SP_0748	SP_0749
709328	716427	STRG.587	+	9	SP_0750	SP_0751	SP_0752	SP_0753	SP_0754	SP_0756	SP_0757	SP_RS03695	SP_RS11940
716713	719760	STRG.585	+	2	SP_0758	SP_0760
719900	725207	STRG.591	+	5	SP_0761	SP_0762	SP_0763	SP_0764	SP_0765
725380	729784	STRG.594	+	5	SP_0766	SP_0767	SP_0768	SP_0769	SP_0770
731798	735966	STRG.604	+	8	SP_0775	SP_0776	SP_0777	SP_0778	SP_0779	SP_0780	SP_0782	SP_RS11950
738516	741661	STRG.610	+	3	SP_0785	SP_0786	SP_0787
743832	764478	STRG.621	+	21	SP_0789	SP_0790	SP_0791	SP_0792	SP_0793	SP_0794	SP_0795	SP_0796	SP_0797	SP_0798	SP_0799	SP_0801	SP_0802	SP_0803	SP_0804	SP_0805	SP_0806	SP_0807	SP_RS03855	SP_RS03925	SP_RS11955
765124	766277	STRG.615	+	2	SP_RS11965	SP_RS11970
766695	768092	STRG.619	+	4	SP_RS03975	SP_RS03980	SP_RS03985	SP_RS03990
773165	775618	STRG.637	+	3	SP_0823	SP_0824	SP_0825
775756	777431	STRG.641	+	2	SP_0826	SP_RS04045
777729	784363	STRG.645	+	7	SP_0828	SP_0829	SP_0830	SP_0831	SP_0834	SP_0835	SP_RS11985
785809	787610	STRG.643	-	3	SP_0837	SP_0838	SP_0839
788410	796458	STRG.658	+	9	SP_0841	SP_0842	SP_0843	SP_0844	SP_0845	SP_0846	SP_0847	SP_0848	SP_RS04155
798337	807418	STRG.670	+	7	SP_0852	SP_0855	SP_0856	SP_0858	SP_0859	SP_0860	SP_RS04200
807586	809391	STRG.672	+	4	SP_0861	SP_0862	SP_2245	SP_2246
810997	818711	STRG.685	+	8	SP_0864	SP_0865	SP_0866	SP_0867	SP_0868	SP_0869	SP_0870	SP_0871
822707	828693	STRG.696	+	4	SP_0875	SP_0876	SP_0877	SP_0878
829304	831669	STRG.704	+	2	SP_0880	SP_0881
832650	834568	STRG.699	+	2	SP_0885	SP_RS12005
834828	840095	STRG.706	+	7	SP_0886	SP_0887	SP_0888	SP_0889	SP_0890	SP_0891	SP_RS12010
840125	843864	STRG.712	+	2	SP_0892	SP_RS12015
843981	846741	STRG.718	-	2	SP_0893	SP_0894
847061	852842	STRG.721	+	3	SP_0895	SP_0896	SP_0897
853583	854210	STRG.724	-	2	SP_RS12025	SP_RS12030
856151	857182	STRG.727	+	2	SP_0901	SP_0902
857311	859160	STRG.736	-	3	SP_0904	SP_0905	SP_0906
859418	863734	STRG.738	+	4	SP_0907	SP_0908	SP_0909	SP_0910
864707	867455	STRG.734	+	2	SP_0912	SP_0913
869869	877492	STRG.744	+	6	SP_0916	SP_0918	SP_0919	SP_0920	SP_0921	SP_0922
878754	879700	STRG.746	+	2	SP_0924	SP_0925
879942	884071	STRG.748	+	4	SP_0927	SP_0928	SP_0929	SP_0930
884151	890969	STRG.752	+	8	SP_0931	SP_0932	SP_0933	SP_0935	SP_0936	SP_0937	SP_0938	SP_0939
892924	904856	STRG.757	+	13	SP_0943	SP_0944	SP_0945	SP_0946	SP_0947	SP_0948	SP_0950	SP_0951	SP_0953	SP_0954	SP_0955	SP_RS04695	SP_RS04700
905035	907031	STRG.762	+	3	SP_0956	SP_0957	SP_0958
907315	908954	STRG.767	+	4	SP_0959	SP_0960	SP_0961	SP_0962
909204	913028	STRG.763	+	3	SP_0963	SP_0964	SP_0965
914849	928056	STRG.773	+	15	SP_0967	SP_0968	SP_0969	SP_0970	SP_0971	SP_0972	SP_0973	SP_0974	SP_0975	SP_0976	SP_0977	SP_0978	SP_0979	SP_0980	SP_0981
928794	932115	STRG.769	-	5	SP_0984	SP_0985	SP_0986	SP_0987	SP_RS12060
932259	938256	STRG.784	+	7	SP_0988	SP_0989	SP_0990	SP_0991	SP_0992	SP_0993	SP_0994
938470	939925	STRG.783	+	3	SP_0997	SP_RS04950	SP_RS12065
940156	946783	STRG.787	+	5	SP_0999	SP_1000	SP_1001	SP_1002	SP_1003
946993	952435	STRG.795	+	4	SP_1004	SP_1007	SP_RS04985	SP_RS12070
956607	958097	STRG.802	+	2	SP_1013	SP_2248
960558	962250	STRG.807	-	2	SP_1016	SP_1017
962374	969303	STRG.810	+	9	SP_1018	SP_1019	SP_1020	SP_1021	SP_1022	SP_1023	SP_1024	SP_1025	SP_1026
969377	972512	STRG.815	+	3	SP_1027	SP_1029	SP_RS05110
972795	973285	STRG.814	+	2	SP_1030	SP_RS12075
973406	984974	STRG.826	+	13	SP_1032	SP_1033	SP_1034	SP_1035	SP_1038	SP_1039	SP_1040	SP_1041	SP_1042	SP_1043	SP_1044	SP_1045	SP_RS12080
985690	987607	STRG.818	+	3	SP_1047	SP_1048	SP_RS05180
988052	990473	STRG.820	+	3	SP_1050	SP_1051	SP_1052
991665	993840	STRG.819	+	2	SP_1055	SP_1056
995891	999264	STRG.829	+	4	SP_1060	SP_1061	SP_1062	SP_1063
1001278	1006640	STRG.836	+	3	SP_1067	SP_1068	SP_1069
1006709	1016076	STRG.842	+	11	SP_1070	SP_1071	SP_1072	SP_1073	SP_1074	SP_1075	SP_1076	SP_1077	SP_1078	SP_1079	SP_1080
1017219	1025579	STRG.853	+	8	SP_1081	SP_1082	SP_1083	SP_1084	SP_1087	SP_1088	SP_RS05365	SP_RS12110
1025576	1030348	STRG.855	-	7	SP_1089	SP_1090	SP_1092	SP_1093	SP_1094	SP_1095	SP_1096
1030476	1033860	STRG.864	+	4	SP_1097	SP_1098	SP_1099	SP_1100
1034122	1035928	STRG.863	-	2	SP_1101	SP_1102
1036330	1038200	STRG.865	+	4	SP_1104	SP_1105	SP_1106	SP_1107
1041154	1045567	STRG.871	+	4	SP_1112	SP_1113	SP_1114	SP_1115
1046918	1051267	STRG.873	+	2	SP_1117	SP_1118
1053719	1061166	STRG.877	+	6	SP_1121	SP_1122	SP_1123	SP_1124	SP_1125	SP_1126
1063231	1065317	STRG.884	-	2	SP_1129	SP_1130
1067625	1068967	STRG.885	+	2	SP_1136	SP_1137
1069216	1073141	STRG.889	+	7	SP_1139	SP_1140	SP_1141	SP_1142	SP_1143	SP_1144	SP_1145
1073640	1074831	STRG.888	-	2	SP_RS12125	SP_RS12130
1075357	1082279	STRG.891	+	2	SP_1151	SP_1152
1082494	1093525	STRG.899	+	6	SP_1153	SP_1154	SP_1155	SP_1156	SP_1157	SP_RS12140
1095244	1101283	STRG.901	-	5	SP_1160	SP_1161	SP_1162	SP_1163	SP_1164
1101437	1107002	STRG.904	-	7	SP_1166	SP_1167	SP_1168	SP_1169	SP_1170	SP_1171	SP_RS05750
1113578	1115580	STRG.912	-	2	SP_1176	SP_1177
1115931	1119539	STRG.918	+	3	SP_1178	SP_1179	SP_1180
1122784	1125664	STRG.920	-	3	SP_1185	SP_1186	SP_1187
1126062	1129830	STRG.925	-	5	SP_1189	SP_1190	SP_1191	SP_1192	SP_1193
1130500	1131615	STRG.924	-	2	SP_1197	SP_RS12150
1132584	1144103	STRG.928	-	12	SP_1200	SP_1201	SP_1202	SP_1203	SP_1205	SP_1206	SP_1207	SP_1208	SP_1212	SP_1213	SP_RS05915	SP_RS05940
1146647	1149858	STRG.936	-	2	SP_1219	SP_RS05970
1151348	1157271	STRG.938	-	4	SP_1221	SP_1222	SP_1223	SP_RS06000
1157302	1161390	STRG.941	-	4	SP_1225	SP_1226	SP_1227	SP_1228
1163618	1165417	STRG.945	+	3	SP_1230	SP_1231	SP_1232
1165699	1166753	STRG.946	+	2	SP_1233	SP_1234
1166750	1171331	STRG.948	-	5	SP_1235	SP_1236	SP_1237	SP_1238	SP_1240
1171501	1176042	STRG.955	+	3	SP_1241	SP_1242	SP_1243
1176088	1183218	STRG.958	-	5	SP_1244	SP_1245	SP_1246	SP_1247	SP_1248
1184697	1193454	STRG.962	-	11	SP_1250	SP_1251	SP_1252	SP_1255	SP_1256	SP_1258	SP_1260	SP_1261	SP_RS06145	SP_RS06160	SP_RS06175
1195085	1198394	STRG.966	-	2	SP_1263	SP_1264
1199284	1204417	STRG.967	-	6	SP_1266	SP_1267	SP_1268	SP_1269	SP_1270	SP_1271
1204753	1207864	STRG.973	+	3	SP_1272	SP_1273	SP_1274
1208139	1215602	STRG.975	-	6	SP_1275	SP_1276	SP_1277	SP_1278	SP_1279	SP_1280
1217931	1219392	STRG.981	-	2	SP_1283	SP_1284
1219486	1221785	STRG.984	+	2	SP_1285	SP_1286
1221980	1224363	STRG.983	-	3	SP_1287	SP_1288	SP_1289
1224435	1227599	STRG.986	+	3	SP_1290	SP_1291	SP_1292
1227880	1229865	STRG.991	-	5	SP_1293	SP_1294	SP_1295	SP_1296	SP_1297
1229969	1231242	STRG.994	+	2	SP_1298	SP_1299
1231299	1232265	STRG.996	-	2	SP_1300	SP_RS12175
1234454	1236035	STRG.1003	-	3	SP_1307	SP_RS06410	SP_RS12180
1237354	1237861	STRG.998	+	2	SP_RS12190	SP_RS12195
1237775	1238264	STRG.999	-	2	SP_RS06445	SP_RS06450
1257125	1257751	STRG.1020	-	2	SP_1333	SP_1334
1261328	1270247	STRG.1023	-	6	SP_1338	SP_1340	SP_1341	SP_1342	SP_1343	SP_1344
1274614	1285271	STRG.1030	-	10	SP_1354	SP_1355	SP_1356	SP_1357	SP_1358	SP_1359	SP_1360	SP_1361	SP_1362	SP_RS06655
1285473	1301562	STRG.1031	-	17	SP_1363	SP_1364	SP_1365	SP_1366	SP_1367	SP_1368	SP_1369	SP_1370	SP_1371	SP_1372	SP_1373	SP_1374	SP_1375	SP_1376	SP_1377	SP_1378	SP_RS06655
1301908	1304604	STRG.1024	-	3	SP_1380	SP_1381	SP_RS06760
1306327	1316614	STRG.1044	-	10	SP_1383	SP_1384	SP_1385	SP_1386	SP_1387	SP_1388	SP_1389	SP_1390	SP_1391	SP_1392
1318047	1334474	STRG.1049	-	21	SP_1394	SP_1395	SP_1396	SP_1397	SP_1398	SP_1399	SP_1400	SP_1402	SP_1403	SP_1404	SP_1405	SP_1406	SP_1407	SP_1408	SP_1409	SP_1410	SP_1411	SP_1412	SP_1413	SP_1414	SP_1415
1336314	1337449	STRG.1063	-	2	SP_RS06945	SP_RS12215
1339908	1343923	STRG.1067	-	5	SP_1419	SP_1420	SP_1421	SP_1422	SP_1423
1344278	1345565	STRG.1068	-	3	SP_1424	SP_1425	SP_1426
1345987	1348573	STRG.1069	-	3	SP_1427	SP_1428	SP_1429
1348935	1350941	STRG.1071	+	4	SP_1430	SP_1431	SP_RS07015	SP_RS12230
1352597	1356062	STRG.1077	+	2	SP_1434	SP_1435
1356073	1358272	STRG.1080	+	3	SP_1436	SP_1438	SP_RS07050
1361531	1362425	STRG.1083	-	2	SP_RS07075	SP_RS07080
1362492	1363008	STRG.1084	-	2	SP_1442	SP_RS07090
1367179	1372709	STRG.1088	-	8	SP_1447	SP_1448	SP_1449	SP_1450	SP_1451	SP_1452	SP_1453	SP_1455
1372898	1374282	STRG.1091	+	2	SP_1456	SP_1457
1374321	1378675	STRG.1093	-	7	SP_1458	SP_1459	SP_1460	SP_1461	SP_1462	SP_1463	SP_1464
1378810	1379900	STRG.1096	+	2	SP_1465	SP_1466
1379921	1382909	STRG.1102	-	3	SP_1467	SP_1468	SP_1469
1383203	1386054	STRG.1105	+	3	SP_1470	SP_1471	SP_1472
1386277	1394080	STRG.1110	-	7	SP_1473	SP_1474	SP_1475	SP_1478	SP_1479	SP_1480	SP_RS07255
1394235	1396375	STRG.1114	+	2	SP_1482	SP_1483
1398351	1402323	STRG.1116	-	4	SP_1487	SP_1489	SP_1491	SP_RS12255
1405461	1405786	STRG.1124	-	2	SP_RS07370	SP_RS12265
1406020	1408196	STRG.1123	+	2	SP_1498	SP_1499
1408475	1410604	STRG.1125	-	3	SP_1500	SP_1501	SP_1502
1412458	1414843	STRG.1129	-	2	SP_1504	SP_1505
1416045	1424384	STRG.1134	-	11	SP_1507	SP_1508	SP_1509	SP_1510	SP_1511	SP_1512	SP_1513	SP_1514	SP_1516	SP_RS07460	SP_RS12280
1424808	1433170	STRG.1143	-	7	SP_1517	SP_1518	SP_1519	SP_1520	SP_1521	SP_1522	SP_1523
1433263	1435531	STRG.1145	-	2	SP_1524	SP_1525
1435689	1437364	STRG.1148	-	2	SP_1526	SP_RS07520
1442913	1453127	STRG.1154	-	15	SP_1531	SP_1533	SP_1534	SP_1535	SP_1536	SP_1537	SP_1538	SP_1539	SP_1540	SP_1541	SP_1542	SP_1544	SP_1545	SP_RS07545	SP_RS07600
1453505	1454281	STRG.1163	+	2	SP_1546	SP_RS11495
1454330	1461001	STRG.1165	-	6	SP_1547	SP_1548	SP_1549	SP_1550	SP_1551	SP_RS07630
1462632	1471128	STRG.1169	-	9	SP_1553	SP_1554	SP_1555	SP_1557	SP_1558	SP_1559	SP_1560	SP_1561	SP_1562
1472172	1478589	STRG.1177	-	9	SP_1564	SP_1565	SP_1566	SP_1567	SP_1568	SP_1569	SP_1570	SP_1571	SP_1572
1479067	1484634	STRG.1183	-	6	SP_1573	SP_1574	SP_1575	SP_1576	SP_1577	SP_1578
1487972	1491340	STRG.1189	-	4	SP_1583	SP_1584	SP_1586	SP_2251
1492958	1496498	STRG.1195	+	3	SP_1588	SP_1589	SP_1590
1500752	1503185	STRG.1202	-	4	SP_1597	SP_1598	SP_1599	SP_RS07865
1503503	1505864	STRG.1205	-	3	SP_1600	SP_1601	SP_1602
1505995	1512328	STRG.1207	-	7	SP_1603	SP_1604	SP_1606	SP_1607	SP_1608	SP_1609	SP_1610
1519410	1520604	STRG.1214	-	3	SP_1618	SP_1619	SP_1620
1529535	1532499	STRG.1227	+	4	SP_1628	SP_1629	SP_1630	SP_1631
1532548	1534192	STRG.1232	-	2	SP_1632	SP_1633
1535882	1537243	STRG.1237	-	2	SP_1636	SP_1637
1539426	1540263	STRG.1242	+	2	SP_1640	SP_RS08085
1541278	1543973	STRG.1249	-	2	SP_1644	SP_1645
1544798	1545561	STRG.1248	+	2	SP_1646	SP_RS12340
1547867	1551009	STRG.1253	+	4	SP_1648	SP_1649	SP_1650	SP_1651
1551105	1557177	STRG.1256	-	3	SP_1652	SP_1653	SP_1654
1557230	1558161	STRG.1259	-	2	SP_1655	SP_1656
1559245	1575053	STRG.1264	-	15	SP_1659	SP_1660	SP_1661	SP_1662	SP_1663	SP_1664	SP_1665	SP_1666	SP_1667	SP_1668	SP_1669	SP_1670	SP_1671	SP_1672	SP_1673
1576120	1581945	STRG.1281	-	8	SP_1675	SP_1676	SP_1677	SP_1679	SP_1680	SP_1681	SP_1682	SP_RS08290
1582167	1585854	STRG.1286	-	3	SP_1683	SP_1684	SP_1685
1586028	1590087	STRG.1288	-	3	SP_1686	SP_1687	SP_1688
1591050	1592858	STRG.1292	-	2	SP_1690	SP_1691
1595296	1598697	STRG.1293	-	2	SP_1694	SP_RS08365
1599458	1609145	STRG.1295	-	9	SP_1695	SP_1696	SP_1697	SP_1698	SP_1699	SP_1700	SP_1701	SP_1702	SP_RS08385
1609606	1616851	STRG.1301	-	9	SP_1704	SP_1705	SP_1706	SP_1707	SP_1708	SP_1709	SP_1710	SP_1711	SP_1712
1617465	1623747	STRG.1310	+	5	SP_1714	SP_1720	SP_RS08480	SP_RS08485	SP_RS08500
1619725	1621814	STRG.1308	-	2	SP_1716	SP_1717
1624067	1627309	STRG.1311	-	3	SP_1721	SP_1722	SP_1723
1629797	1634584	STRG.1320	-	6	SP_1726	SP_1727	SP_1728	SP_1729	SP_1730	SP_1731
1634699	1644854	STRG.1323	-	8	SP_1732	SP_1733	SP_1734	SP_1735	SP_1736	SP_1737	SP_1738	SP_1739
1645045	1645596	STRG.1329	-	2	SP_1740	SP_1741
1645795	1653638	STRG.1330	-	11	SP_1742	SP_1743	SP_1744	SP_1745	SP_1746	SP_1747	SP_1748	SP_1749	SP_1750	SP_1751	SP_1752
1653797	1655962	STRG.1336	+	3	SP_1754	SP_RS08675	SP_RS12360
1656378	1675775	STRG.1337	-	17	SP_1755	SP_1756	SP_1757	SP_1758	SP_1759	SP_1760	SP_1761	SP_1762	SP_1763	SP_1764	SP_1765	SP_1766	SP_1767	SP_1768	SP_1770	SP_RS08760	SP_RS08765
1676005	1692710	STRG.1347	-	3	SP_1771	SP_1772	SP_RS12365
1693796	1694827	STRG.1349	+	3	SP_1774	SP_1776	SP_RS08800
1695201	1696164	STRG.1350	+	2	SP_1777	SP_RS08815
1696189	1703392	STRG.1352	-	8	SP_1778	SP_1779	SP_1780	SP_1781	SP_1782	SP_1783	SP_1784	SP_1785
1703683	1704378	STRG.1357	-	2	SP_1786	SP_1787
1708491	1709310	STRG.1359	-	2	SP_1793	SP_RS12385
1710372	1713317	STRG.1362	-	2	SP_1795	SP_1796
1713346	1715164	STRG.1363	-	2	SP_1797	SP_1798
1718602	1720479	STRG.1373	+	5	SP_1802	SP_1803	SP_1804	SP_1805	SP_RS08940
1722233	1731359	STRG.1372	-	10	SP_1809	SP_1810	SP_1811	SP_1812	SP_1813	SP_1814	SP_1815	SP_1816	SP_1817	SP_RS09030
1733540	1738136	STRG.1377	-	4	SP_1823	SP_1824	SP_1825	SP_1826
1739000	1741498	STRG.1381	-	2	SP_1828	SP_1829
1746322	1751942	STRG.1391	-	4	SP_1837	SP_1838	SP_1839	SP_1840
1752148	1753053	STRG.1392	-	3	SP_1841	SP_1844	SP_RS09140
1753187	1754408	STRG.1395	+	3	SP_1845	SP_RS09155	SP_RS09160
1757170	1758392	STRG.1402	-	2	SP_1849	SP_1850
1758573	1761726	STRG.1403	-	3	SP_1851	SP_1852	SP_1853
1762944	1764335	STRG.1406	-	2	SP_1855	SP_1856
1767456	1770923	STRG.1415	-	4	SP_1860	SP_1861	SP_1862	SP_1863
1771605	1772987	STRG.1419	-	2	SP_1864	SP_1865
1773388	1774215	STRG.1421	+	2	SP_1867	SP_1868
1774497	1778379	STRG.1426	+	5	SP_1869	SP_1870	SP_1871	SP_1872	SP_RS12400
1778452	1788799	STRG.1435	-	12	SP_1873	SP_1874	SP_1875	SP_1876	SP_1877	SP_1878	SP_1879	SP_1881	SP_1882	SP_1883	SP_1884	SP_RS09325
1791100	1797581	STRG.1439	-	5	SP_1887	SP_1888	SP_1889	SP_1890	SP_1891
1798266	1809642	STRG.1447	-	19	SP_1893	SP_1894	SP_1895	SP_1896	SP_1897	SP_1898	SP_2253	SP_2254	SP_2255	SP_2256	SP_2257	SP_2258	SP_2259	SP_2260	SP_2261	SP_2262	SP_2263	SP_RS09410	SP_RS12410
1806745	1808537	STRG.1453	+	2	SP_1899	SP_1900
1813389	1815057	STRG.1568	-	2	SP_2270	SP_rrnaD16S
1815312	1816800	STRG.1557	-	2	SP_1901	SP_2271
1820362	1822284	STRG.1550	-	2	SP_1906	SP_1907
1822913	1825150	STRG.1546	-	5	SP_1909	SP_1910	SP_1911	SP_1912	SP_RS12425
1825308	1827762	STRG.1556	-	5	SP_1914	SP_1915	SP_1916	SP_1917	SP_RS09625
1827828	1830175	STRG.1561	-	2	SP_1920	SP_RS12430
1830188	1834804	STRG.1541	-	6	SP_1921	SP_1922	SP_1923	SP_1924	SP_1925	SP_1926
1836471	1838326	STRG.1564	-	4	SP_1930	SP_1931	SP_1933	SP_RS09710
1838734	1840047	STRG.1562	-	4	SP_1934	SP_1935	SP_1936	SP_RS09730
1840405	1848924	STRG.1539	-	10	SP_1937	SP_1939	SP_1940	SP_1941	SP_1942	SP_1943	SP_1944	SP_1945	SP_RS12455	SP_RS12460
1850094	1861875	STRG.1479	+	10	SP_1947	SP_1948	SP_1949	SP_1950	SP_1951	SP_1952	SP_1953	SP_1954	SP_1956	SP_1957
1862121	1869966	STRG.1547	-	3	SP_1959	SP_1960	SP_1961
1870650	1879535	STRG.1540	-	11	SP_1963	SP_1964	SP_1965	SP_1966	SP_1967	SP_1968	SP_1969	SP_1970	SP_1972	SP_1973	SP_RS09885
1879569	1880851	STRG.1490	+	2	SP_1974	SP_1975
1880926	1883990	STRG.1553	-	3	SP_1976	SP_1978	SP_1979
1884257	1895168	STRG.1554	-	12	SP_1980	SP_1981	SP_1982	SP_1983	SP_1984	SP_1985	SP_1986	SP_1987	SP_1988	SP_1989	SP_1990	SP_1991
1895473	1898590	STRG.1548	-	4	SP_1993	SP_1994	SP_RS10010	SP_RS10025
1901687	1903324	STRG.1549	-	2	SP_1999	SP_RS10045
1903749	1908299	STRG.1552	-	9	SP_2000	SP_2001	SP_2002	SP_2003	SP_2004	SP_2005	SP_2273	SP_2274	SP_2275
1914134	1917912	STRG.1536	-	5	SP_2006	SP_2007	SP_2008	SP_2009	SP_2010
1918942	1923024	STRG.1542	-	4	SP_2012	SP_2013	SP_2016	SP_RS12475
1926407	1929789	STRG.1513	+	4	SP_2021	SP_2022	SP_2023	SP_2024
1933726	1937004	STRG.1544	-	4	SP_2027	SP_2028	SP_2029	SP_2030
1940173	1942411	STRG.1574	-	3	SP_2033	SP_2034	SP_2035
1942990	1944751	STRG.1566	-	2	SP_2037	SP_2038
1944882	1950074	STRG.1545	-	6	SP_2039	SP_2040	SP_2041	SP_2042	SP_2044	SP_2045
1950866	1956226	STRG.1543	-	9	SP_2047	SP_2048	SP_2049	SP_2050	SP_2051	SP_2052	SP_2053	SP_2054	SP_2055
1957693	1960750	STRG.1551	-	2	SP_2057	SP_2058
1961765	1970959	STRG.1538	-	20	SP_2060	SP_2061	SP_2062	SP_2063	SP_2064	SP_2065	SP_2066	SP_2067	SP_2284	SP_2285	SP_2286	SP_2287	SP_2288	SP_2289	SP_2290	SP_2291	SP_2292	SP_2293	SP_2294	SP_rrnaB5S
1971036	1980419	STRG.1452	-	9	SP_rrnaB23S	SP_2295	SP_rrnaB16S	SP_2296	SP_2068	SP_2069	SP_2070	SP_2071	SP_2072
1980558	1987987	STRG.1578	-	4	SP_2073	SP_2075	SP_2077	SP_RS10575
1988123	1993280	STRG.1582	+	4	SP_2078	SP_2081	SP_2082	SP_2083
1995296	1997530	STRG.1586	+	3	SP_2086	SP_2087	SP_2088
1998790	2002086	STRG.1592	+	3	SP_2091	SP_2092	SP_2093
2002188	2009166	STRG.1593	-	7	SP_2094	SP_2095	SP_2096	SP_2097	SP_2098	SP_2099	SP_RS10660
2010642	2014176	STRG.1606	-	3	SP_2101	SP_2102	SP_RS10715
2016399	2020200	STRG.1617	-	2	SP_2106	SP_2107
2020750	2026317	STRG.1620	+	5	SP_2108	SP_2109	SP_2110	SP_2111	SP_2112
2026609	2029291	STRG.1626	-	2	SP_2113	SP_2114
2029643	2032160	STRG.1628	-	6	SP_2115	SP_2116	SP_2117	SP_2118	SP_2119	SP_RS10815
2032160	2038563	STRG.1631	-	6	SP_2121	SP_2122	SP_2124	SP_2126	SP_RS10820	SP_RS10835
2036217	2036834	STRG.1634	+	2	SP_2125	SP_RS10845
2038796	2044263	STRG.1639	-	5	SP_2127	SP_2128	SP_2129	SP_2130	SP_2131
2044455	2045665	STRG.1643	+	2	SP_2132	SP_2133
2045817	2046164	STRG.1645	+	2	SP_2134	SP_2135
2048856	2049796	STRG.1652	+	2	SP_RS10905	SP_RS12505
2053398	2057414	STRG.1651	-	2	SP_2143	SP_2144
2062144	2064447	STRG.1655	+	2	SP_2148	SP_2150
2069038	2072146	STRG.1663	-	5	SP_2156	SP_2157	SP_RS10990	SP_RS12520	SP_RS12525
2072292	2077257	STRG.1664	-	2	SP_2158	SP_2159
2077267	2080420	STRG.1665	-	2	SP_2160	SP_2161
2080417	2084753	STRG.1666	-	6	SP_2162	SP_2163	SP_2164	SP_2165	SP_2166	SP_2167
2084884	2085793	STRG.1668	+	2	SP_2168	SP_RS12535
2086817	2094887	STRG.1670	-	9	SP_2169	SP_2170	SP_2171	SP_2172	SP_2173	SP_2174	SP_2175	SP_2176	SP_2177
2102045	2107781	STRG.1680	-	4	SP_2184	SP_2185	SP_2186	SP_2187
2107946	2109785	STRG.1686	+	2	SP_2188	SP_2189
2110015	2122806	STRG.1688	-	12	SP_2190	SP_2191	SP_2192	SP_2193	SP_2194	SP_2195	SP_2196	SP_2197	SP_2198	SP_2199	SP_2201	SP_RS12550
2122895	2129702	STRG.1697	-	7	SP_2202	SP_2203	SP_2204	SP_2205	SP_2206	SP_2207	SP_2208
2129758	2131562	STRG.1701	+	2	SP_2209	SP_2210
2133145	2144294	STRG.1710	-	12	SP_2214	SP_2215	SP_2216	SP_2217	SP_2218	SP_2219	SP_2220	SP_2221	SP_2222	SP_2223	SP_2224	SP_2225
2144453	2145921	STRG.1715	+	2	SP_2226	SP_2227
2145972	2148627	STRG.1717	-	2	SP_2228	SP_2229
2153170	2154701	STRG.1722	-	3	SP_2233	SP_RS11395	SP_RS11400
2155463	2158646	STRG.1724	-	7	SP_2235	SP_2236	SP_2237	SP_2238	SP_2297	SP_2298	SP_2299
2158817	2160826	STRG.1727	+	2	SP_2239	SP_2240

## Sheet: Rockhopper multigene operons
Start	Stop	Strand	Number of genes	Genes
1717	3112	+	2	SP_0002	SP_RS00015
4382	14328	+	9	SP_0005	SP_0006	SP_0007	SP_0008	SP_0009	SP_0010	SP_0011	SP_0012	SP_0013
24973	25933	+	2	SP_0021	SP_0022
27381	28717	+	3	SP_0024	SP_0025	SP_0026
30372	31243	-	3	SP_0029	SP_0030	SP_0031
31535	34690	+	2	SP_0032	SP_0033
36168	39332	+	4	SP_0035	SP_0036	SP_0037	SP_0038
40816	44331	+	2	SP_0042	SP_0043
50889	54618	+	4	SP_0047	SP_0048	SP_0049	SP_0050
56259	58208	+	4	SP_0052	SP_0053	SP_0054	SP_0055
64955	69361	+	5	SP_0060	SP_0061	SP_0062	SP_0063	SP_0064
72456	73309	+	2	SP_RS00370	SP_0069
82659	84984	+	4	SP_0077	SP_0078	SP_0079	SP_RS11555
89038	90785	+	2	SP_0083	SP_0084
92969	94865	+	2	SP_0090	SP_0091
96713	97856	+	2	SP_0094	SP_0095
100296	102106	-	3	SP_0098	SP_0099	SP_0100
103562	106518	+	2	SP_0102	SP_0103
106956	109162	-	3	SP_0104	SP_0105	SP_0106
110794	113879	+	3	SP_0109	SP_0110	SP_0111
122320	124698	+	2	SP_0119	SP_0120
125051	126965	-	2	SP_0121	SP_0122
127783	128122	-	2	SP_0124	SP_0125
128097	130417	+	4	SP_0126	SP_0127	SP_0128	SP_0129
133024	136809	+	5	SP_0133	SP_0134	SP_0135	SP_0136	SP_0137
137031	138259	+	2	SP_0138	SP_0139
140988	143895	+	4	SP_0142	SP_0143	SP_0144	SP_0145
144440	145295	+	2	SP_0146	SP_0147
147451	150572	+	3	SP_0150	SP_0151	SP_0152
151306	155451	+	4	SP_0154	SP_0155	SP_0156	SP_0157
157864	158759	-	2	SP_0160	SP_0161
160211	160941	+	2	SP_0164	SP_0165
161162	164810	+	3	SP_0166	SP_0167	SP_0168
165095	165468	+	2	SP_RS11595	SP_0171
165586	167700	+	2	SP_RS11605	SP_0173
167836	171438	-	4	SP_0175	SP_0176	SP_0177	SP_0178
171843	173683	+	3	SP_0179	SP_0180	SP_0181
175039	176745	-	3	SP_RS11610	SP_0184	SP_0185
176877	182280	+	7	SP_0186	SP_0187	SP_0188	SP_0189	SP_0190	SP_0191	SP_0192
182719	183168	+	3	SP_0194	SP_0195	SP_0196
187011	188550	+	2	SP_0200	SP_0201
188670	191029	+	2	SP_0202	SP_0203
191073	192775	+	4	SP_0204	SP_0205	SP_0206	SP_0207
193567	195988	+	4	SP_0209	SP_0210	SP_0211	SP_0212
196092	199943	+	10	SP_0213	SP_0214	SP_0215	SP_0216	SP_0217	SP_0218	SP_0219	SP_0220	SP_0221	SP_0222
200818	202502	+	4	SP_0225	SP_0226	SP_0227	SP_0228
202647	204410	+	2	SP_0229	SP_0230
205316	207835	+	6	SP_0232	SP_0233	SP_0234	SP_0235	SP_0236	SP_0237
208100	209713	+	2	SP_0238	SP_0239
212387	214507	-	2	SP_0242	SP_0243
215992	217731	+	2	SP_0246	SP_0247
218292	219915	+	2	SP_0249	SP_0250
220066	224297	+	3	SP_0251	SP_0252	SP_0253
227448	228571	+	2	SP_0255	SP_0256
231600	233151	+	2	SP_0259	SP_0260
233382	239577	+	5	SP_0261	SP_0262	SP_0263	SP_0264	SP_0265
247026	248008	+	3	SP_0270	SP_0271	SP_0272
255111	257321	+	5	SP_0275	SP_0276	SP_0277	SP_0278	SP_0279
259919	262683	-	3	SP_0282	SP_0283	SP_0284
265214	267446	+	2	SP_0287	SP_0288
267571	271229	+	4	SP_0289	SP_0290	SP_0291	SP_0292
272052	272909	+	2	SP_0294	SP_0295
276838	278565	+	2	SP_0303	SP_0304
279127	283393	+	5	SP_RS01495	SP_0307	SP_0308	SP_0309	SP_0310
291700	294977	-	5	SP_0316	SP_0317	SP_0318	SP_0319	SP_0320
295248	300940	+	7	SP_0321	SP_0322	SP_0323	SP_0324	SP_0325	SP_0326	SP_0327
304679	305431	-	2	SP_0332	SP_0333
305597	310114	+	4	SP_0334	SP_0335	SP_0336	SP_0337
320077	323649	+	4	SP_0346	SP_0347	SP_0348	SP_0349
323990	336444	+	11	SP_0350	SP_0351	SP_0352	SP_0353	SP_0354	SP_0355	SP_RS01740	SP_0357	SP_0358	SP_0359	SP_0360
341229	346686	+	2	SP_RS11700	SP_0368
346853	349605	-	2	SP_0369	SP_0370
349671	350597	+	2	SP_0371	SP_0372
351083	353647	+	2	SP_0373	SP_0374
353723	355848	+	2	SP_0375	SP_0376
355947	357985	+	2	SP_0377	SP_0378
358103	360253	-	2	SP_0379	SP_0380
361318	367532	+	7	SP_0381	SP_0382	SP_0383	SP_0384	SP_0385	SP_0386	SP_0387
368451	370633	+	3	SP_0389	SP_0390	SP_0391
372310	376497	+	3	SP_0394	SP_0395	SP_0396
382457	383956	-	2	SP_0402	SP_0403
384034	384890	+	2	SP_0404	SP_0405
392282	394208	-	3	SP_0412	SP_0413	SP_0414
395224	396632	+	2	SP_0416	SP_0417
397035	405015	+	10	SP_0419	SP_0420	SP_0421	SP_0422	SP_0423	fabZ	SP_0425	SP_0426	SP_0427	SP_0428
405056	405981	+	3	SP_0429	SP_0430	SP_0431
407504	408890	-	3	SP_0433	SP_0434	SP_0435
409019	412229	-	3	SP_0436	SP_0437	SP_0438
415214	417249	+	2	SP_0442	SP_0443
417449	419618	+	2	SP_0445	SP_0446
424002	426307	-	2	SP_0452	SP_0453
444858	447415	+	3	SP_0466	SP_0467	SP_0468
448879	449305	-	2	SP_0470	SP_0471
452130	455340	+	2	SP_0474	SP_0475
455508	459022	+	3	SP_0476	SP_0477	SP_0478
459148	461940	-	2	SP_0479	SP_0480
462101	463539	+	2	SP_0481	SP_0482
463905	466402	+	2	SP_0483	SP_0484
467551	469626	+	4	SP_0488	SP_0489	SP_0490	SP_RS02420
476438	481508	+	2	SP_0497	SP_0498
483534	485273	+	2	SP_0501	SP_0502
486054	488798	+	3	SP_0505	SP_0506	SP_0507
488752	494129	-	4	SP_0508	SP_0509	SP_0510	SP_RS11800
494592	495247	+	3	SP_0512	SP_0513	SP_0514
495411	496996	+	2	SP_0515	SP_0516
497485	499456	+	2	SP_0517	SP_RS02535
501893	502600	-	2	SP_0520	SP_0521
502668	504445	+	2	SP_0522	SP_0523
505218	507652	+	3	SP_0525	SP_0526	SP_0527
512383	512951	+	2	SP_0532	SP_0533
513186	513935	+	3	SP_RS02625	SP_0535	SP_0536
514138	514942	+	2	SP_0537	SP_0538
515092	515565	+	2	SP_0539	SP_0540
515809	516059	+	2	SP_0541	SP_RS02670
516700	518366	+	4	SP_RS02675	SP_0544	SP_0545	SP_0546
519352	520715	+	2	SP_0549	SP_0550
521364	526000	+	4	SP_0553	SP_0554	SP_0555	SP_0556
526844	527843	+	2	SP_0558	SP_0559
528291	530134	+	3	SP_0561	SP_0562	SP_0563
531038	537156	+	6	SP_0565	SP_0566	SP_0567	SP_0568	SP_0569	SP_0570
543164	547287	+	3	SP_0576	SP_0577	SP_0578
547769	551806	+	3	SP_0579	SP_0580	SP_0581
554099	557278	+	2	SP_0585	SP_0586
557963	564397	+	6	SP_0588	SP_0589	SP_0590	SP_0591	SP_0592	SP_0593
564534	565132	+	2	SP_0595	SP_RS02945
565789	567739	+	3	SP_0598	SP_0599	SP_0600
569482	571463	+	2	SP_0603	SP_0604
574254	577175	-	4	SP_0607	SP_0608	SP_0609	SP_0610
577452	582358	+	4	SP_0611	SP_0612	SP_0613	SP_0614
582470	588414	+	5	SP_0615	SP_0616	SP_0617	SP_0618	SP_0619
589470	591585	+	3	SP_0621	SP_0622	SP_0623
592820	596486	+	4	SP_0626	SP_0627	SP_0628	SP_0629
600065	603163	+	5	SP_0636	SP_0637	SP_0638	SP_0639	SP_0640
612684	613524	+	2	SP_0645	SP_0646
624848	627718	+	4	SP_0652	SP_0653	SP_0654	SP_0655
628968	630264	+	2	SP_0658	SP_0659
631655	634080	+	2	SP_0661	SP_0662
634196	640501	+	2	SP_0663	SP_0664
640562	643949	+	3	SP_0665	SP_0666	SP_0667
644073	645971	+	2	SP_0668	SP_0669
646310	650761	+	5	SP_0671	SP_0672	SP_0673	SP_0674	SP_0675
651835	652436	+	2	SP_0677	SP_0678
653679	655794	+	2	SP_0681	SP_0682
656249	656433	+	2	SP_0684	SP_RS03355
656527	659191	+	2	SP_0686	SP_0687
659295	662916	+	3	SP_0688	SP_0689	SP_0690
663026	663315	+	2	SP_0691	SP_0692
664654	665666	+	2	SP_0695	SP_0696
666702	667514	+	2	SP_0698	SP_0699
668161	669528	+	2	SP_0701	SP_0702
669761	673075	+	5	SP_0703	SP_0704	SP_0705	SP_0706	SP_0707
674045	676061	-	3	SP_0709	SP_0710	SP_0711
683028	684441	+	2	SP_0717	SP_0718
685000	690258	+	7	SP_0719	SP_0720	SP_0721	SP_0722	SP_0723	SP_0724	SP_0725
691619	692402	+	2	SP_0727	SP_0728
699905	701400	-	2	SP_0737	SP_0738
702268	703918	-	2	SP_0740	SP_0741
704947	705990	+	2	SP_0743	SP_0744
709328	712631	+	4	SP_0750	SP_0751	SP_0752	SP_0753
713703	716427	+	3	SP_RS03695	SP_0756	SP_0757
716713	719760	+	3	SP_0758	SP_0759	SP_0760
723201	725207	+	2	SP_0764	SP_0765
726141	729784	+	4	SP_0767	SP_0768	SP_0769	SP_0770
729840	730930	-	2	SP_0771	SP_0772
731798	732329	+	2	SP_0775	SP_0776
732894	735302	+	4	SP_0777	SP_0778	SP_0779	SP_0780
738516	741661	+	3	SP_0785	SP_0786	SP_0787
744248	747922	+	6	SP_0789	SP_0790	SP_0791	SP_0792	SP_0793	SP_0794
747975	749184	+	2	SP_0795	SP_0796
751962	753960	+	2	SP_0798	SP_0799
755550	764243	+	6	SP_0802	SP_0803	SP_0804	SP_0805	gyrB	SP_0807
765229	766036	+	2	SP_RS11970	SP_RS03970
773159	774582	+	2	SP_0823	SP_0824
777729	781006	+	4	SP_0828	SP_0829	SP_0830	SP_0831
781470	782999	+	3	SP_RS11980	SP_RS11985	SP_0834
788410	791330	+	4	SP_0841	SP_0842	SP_0843	SP_0844
792616	796161	+	3	SP_0846	SP_0847	SP_0848
798337	800526	+	3	SP_0852	SP_0853	SP_0854
805150	807418	+	3	SP_0858	SP_0859	SP_0860
810997	813371	+	3	SP_0864	SP_0865	SP_0866
813521	818711	+	5	SP_0867	SP_0868	SP_0869	SP_0870	SP_0871
822707	828693	+	4	SP_0875	SP_0876	SP_0877	SP_0878
829304	831669	+	2	SP_0880	SP_0881
831804	834568	+	3	SP_0882	SP_RS12005	SP_0885
835075	838408	+	4	SP_0886	SP_0887	SP_0888	SP_0889
838526	840095	+	2	SP_0890	SP_0891
843981	846741	-	2	SP_0893	SP_0894
856151	857182	+	2	SP_0901	SP_0902
857311	859160	-	3	SP_0904	SP_0905	SP_0906
860839	863404	+	2	SP_0908	SP_0909
864707	867455	+	2	SP_0912	SP_0913
872282	877492	+	5	SP_0918	SP_0919	SP_0920	SP_0921	SP_0922
878754	879700	+	2	SP_0924	SP_0925
879942	884071	+	4	SP_0927	SP_0928	SP_0929	SP_0930
884172	890224	+	8	SP_0931	SP_0932	SP_0933	SP_0934	SP_0935	SP_0936	SP_0937	SP_0938
891713	892517	-	2	SP_RS12045	SP_RS04660
892924	897873	+	6	SP_0943	SP_0944	SP_0945	SP_0946	SP_0947	SP_0948
898939	899669	+	2	SP_0950	SP_0951
901345	904856	+	3	SP_0953	SP_0954	SP_0955
905035	907031	+	3	SP_0956	SP_0957	SP_0958
907315	908954	+	4	SP_0959	SP_0960	SP_0961	SP_0962
909252	910953	+	2	SP_0963	SP_0964
914849	916638	+	3	SP_0967	SP_0968	SP_0969
916687	919724	+	5	SP_0970	SP_0971	SP_0972	SP_0973	SP_0974
919826	923486	+	3	SP_0975	SP_0976	SP_0977
923559	927048	+	3	SP_0978	SP_0979	SP_0980
929276	932115	-	4	SP_0984	SP_0985	SP_0986	SP_0987
932259	935228	+	4	SP_0988	SP_0989	SP_0990	SP_0991
935305	938256	+	3	SP_0992	SP_0993	SP_0994
940156	941431	+	2	SP_0999	SP_1000
943339	946783	+	2	SP_1002	SP_1003
954985	955875	-	2	SP_1010	SP_1011
957021	959088	+	2	SP_1013	SP_1014
962374	969303	+	9	SP_1018	SP_1019	SP_1020	SP_1021	SP_1022	SP_1023	SP_1024	SP_1025	SP_1026
969377	972056	+	3	SP_1027	SP_1028	SP_1029
973406	977229	+	4	SP_1032	SP_1033	SP_1034	SP_1035
982308	983978	+	2	SP_1043	SP_1044
988052	990473	+	4	SP_1050	SP_1051	SP_1052	SP_1053
991304	993840	+	3	SP_1054	SP_1055	SP_1056
995882	999264	+	4	SP_1060	SP_1061	SP_1062	SP_1063
1001278	1005223	+	2	SP_1067	SP_1068
1005606	1008330	+	3	SP_1069	SP_1070	SP_1071
1008420	1011635	+	3	SP_1072	SP_1073	SP_1074
1011777	1014341	+	3	SP_1075	SP_1076	SP_1077
1014400	1016076	+	3	SP_1078	SP_1079	SP_1080
1017219	1021191	+	4	SP_1081	SP_1082	SP_1083	SP_1084
1022565	1025579	+	2	SP_1087	SP_1088
1025576	1029666	-	7	SP_1089	SP_1090	SP_1091	SP_1092	SP_1093	SP_1094	SP_1095
1030476	1033860	+	4	SP_1097	SP_1098	SP_1099	SP_1100
1035629	1036032	-	2	SP_1102	SP_1103
1037216	1038200	+	3	SP_1105	SP_1106	SP_1107
1038546	1038807	-	2	SP_1108	SP_1109
1042800	1045567	+	2	SP_1114	SP_1115
1045647	1048876	+	2	SP_1116	SP_1117
1053719	1059338	+	4	SP_1121	SP_1122	SP_1123	SP_1124
1063231	1065317	-	2	SP_1129	SP_1130
1065890	1066319	+	2	SP_1132	SP_1133
1066524	1068967	+	4	SP_1134	SP_1135	SP_1136	SP_1137
1069216	1071088	+	4	SP_1139	SP_1140	SP_1141	SP_1142
1071285	1073320	+	4	SP_1143	SP_1144	SP_1145	SP_RS12125
1075357	1082279	+	2	SP_1151	SP_1152
1090342	1093525	+	3	SP_1155	SP_1156	SP_1157
1095244	1099089	-	3	SP_1160	SP_1161	SP_1162
1099307	1101283	-	2	SP_1163	SP_1164
1103083	1105491	-	3	SP_1167	SP_1168	SP_1169
1107253	1107836	-	2	SP_1172	SP_1173
1113578	1115580	-	2	SP_1176	SP_1177
1115931	1118389	+	2	SP_1178	SP_1179
1122784	1125664	-	3	SP_1185	SP_1186	SP_1187
1125902	1126604	-	2	SP_1188	SP_1189
1126937	1129830	-	4	SP_1190	SP_1191	SP_1192	SP_1193
1131313	1132041	-	3	SP_1197	SP_RS05890	SP_RS12155
1132584	1137910	-	5	SP_1200	SP_1201	SP_1202	SP_1203	SP_RS05915
1138122	1140524	-	3	SP_1205	SP_1206	SP_1207
1141941	1144103	-	2	SP_1212	SP_1213
1145606	1146479	-	2	SP_1215	SP_RS05970
1156713	1161360	-	6	SP_1223	SP_RS06000	SP_1225	SP_1226	SP_1227	SP_1228
1163618	1165417	+	3	SP_1230	SP_1231	SP_1232
1165645	1166753	+	2	SP_1233	SP_1234
1166750	1171331	-	5	SP_1235	SP_1236	SP_1237	SP_1238	SP_1240
1171501	1174406	+	2	SP_1241	SP_1242
1176088	1183218	-	5	SP_1244	SP_1245	SP_1246	SP_1247	SP_1248
1184697	1187931	-	2	SP_1250	SP_1251
1188095	1188357	-	2	SP_1252	SP_RS06145
1188879	1189511	-	2	SP_1255	SP_1256
1190557	1192005	-	2	SP_1258	SP_RS06175
1199284	1204417	-	6	SP_1266	SP_1267	SP_1268	SP_1269	SP_1270	SP_1271
1204753	1207864	+	3	SP_1272	SP_1273	SP_1274
1211628	1214220	-	3	SP_1276	SP_1277	SP_1278
1214431	1215602	-	2	SP_1279	SP_1280
1217931	1219392	-	2	SP_1283	SP_1284
1221980	1224363	-	3	SP_1287	SP_1288	SP_1289
1224435	1227599	+	3	SP_1290	SP_1291	SP_1292
1228346	1229306	-	3	SP_1294	SP_1295	SP_1296
1229969	1231242	+	2	SP_1298	SP_1299
1232501	1233948	+	2	SP_1305	SP_1306
1238537	1248103	-	10	SP_1315	SP_1316	SP_1317	SP_1318	SP_1319	SP_1320	SP_1321	SP_1322	SP_1323	SP_1324
1248260	1256136	-	7	SP_1325	SP_1326	SP_1327	SP_1328	SP_1329	SP_1330	SP_1331
1256535	1257751	-	3	SP_1332	SP_1333	SP_1334
1261957	1270220	-	5	SP_1340	SP_1341	SP_1342	SP_1343	SP_1344
1270738	1272656	-	6	SP_1346	SP_1347	SP_1348	SP_RS06610	SP_1350	SP_1351
1274614	1275558	-	2	SP_1354	SP_1355
1277458	1281931	-	3	SP_1357	SP_1358	SP_1359
1282226	1284383	-	2	SP_1360	SP_1361
1285471	1290909	-	5	SP_1363	SP_1364	SP_1365	SP_1366	SP_1367
1291188	1295056	-	4	SP_1368	SP_1369	SP_1370	SP_1371
1295148	1301562	-	7	SP_1372	SP_1373	SP_1374	SP_1375	SP_1376	SP_1377	SP_1378
1302240	1304604	-	2	SP_1380	SP_1381
1306327	1309464	-	2	SP_1383	SP_1384
1310219	1315009	-	5	SP_1386	SP_1387	SP_1388	SP_1389	SP_1390
1315121	1316614	-	2	SP_1391	SP_1392
1319019	1323938	-	6	SP_1395	SP_1396	SP_1397	SP_1398	SP_1399	SP_1400
1324512	1327259	-	4	SP_1402	SP_1403	SP_1404	SP_1405
1327469	1333324	-	8	SP_1406	SP_1407	SP_1408	SP_1409	SP_1410	SP_1411	SP_1412	SP_1413
1340809	1343090	-	2	SP_1420	SP_1421
1343206	1343923	-	2	SP_1422	SP_1423
1344357	1345652	-	3	SP_1424	SP_1425	SP_1426
1346961	1348573	-	2	SP_1428	SP_1429
1352597	1358272	+	5	SP_1434	SP_1435	SP_1436	SP_RS07050	SP_1438
1362492	1363062	-	2	SP_1442	SP_1443
1367179	1369741	-	3	SP_1447	SP_1448	SP_1449
1369825	1372159	-	4	SP_1450	SP_1451	SP_1452	SP_1453
1372898	1374282	+	2	SP_1456	SP_1457
1374321	1375534	-	2	SP_1458	SP_1459
1375600	1377143	-	2	SP_1460	SP_1461
1377301	1378675	-	3	SP_1462	SP_1463	SP_1464
1378810	1379900	+	2	SP_1465	SP_1466
1379921	1381378	-	2	SP_1467	SP_1468
1383203	1386054	+	3	SP_1470	SP_1471	SP_1472
1386277	1388612	-	2	SP_1473	SP_1474
1390112	1390890	-	2	SP_1476	SP_1477
1393727	1394104	-	2	SP_1480	SP_1481
1394319	1396375	+	2	SP_1482	SP_1483
1402547	1404225	-	2	SP_1492	SP_1493
1404330	1404820	-	2	SP_1494	SP_1495
1408475	1410604	-	3	SP_1500	SP_1501	SP_1502
1412458	1414843	-	2	SP_1504	SP_1505
1416045	1417881	-	2	SP_1507	SP_1508
1417967	1422376	-	6	SP_1509	SP_1510	SP_1511	SP_1512	SP_1513	SP_1514
1424808	1430024	-	6	SP_1517	SP_1518	SP_1519	SP_1520	SP_1521	SP_1522
1430072	1435531	-	3	SP_1523	SP_1524	SP_1525
1437536	1439576	-	2	SP_1527	SP_1528
1443844	1446486	-	4	SP_1533	SP_1534	SP_1535	SP_1536
1446540	1448301	-	2	SP_1537	SP_1538
1448596	1449639	-	3	SP_1539	SP_1540	SP_1541
1451512	1453127	-	2	SP_1544	SP_1545
1455368	1457385	-	2	SP_1548	SP_1549
1457501	1461049	-	2	SP_1550	SP_1551
1462632	1467976	-	6	SP_1553	SP_1554	SP_1555	SP_1556	SP_1557	SP_1558
1468038	1471128	-	4	SP_1559	SP_1560	SP_1561	SP_1562
1472172	1477923	-	8	SP_1564	SP_1565	SP_1566	SP_1567	SP_1568	SP_1569	SP_1570	SP_1571
1481465	1483095	-	2	SP_1575	SP_1576
1483277	1484729	-	3	SP_1577	SP_1578	SP_RS07785
1488139	1489502	-	2	SP_1583	SP_1584
1492958	1496498	+	3	SP_1588	SP_1589	SP_1590
1496624	1497902	+	2	SP_1591	SP_1592
1501234	1503185	-	3	SP_1597	SP_1598	SP_1599
1504894	1505864	-	2	SP_1601	SP_1602
1505995	1507151	-	2	SP_1603	SP_1604
1507460	1509446	-	2	SP_1606	SP_1607
1509747	1512328	-	3	SP_1608	SP_1609	SP_1610
1512686	1513869	+	2	SP_1611	SP_1612
1515589	1522060	-	7	SP_1615	SP_1616	SP_1617	SP_1618	SP_1619	SP_1620	SP_1621
1529535	1529918	+	2	SP_1628	SP_1629
1530109	1532499	+	2	SP_1630	SP_1631
1532548	1534192	-	2	SP_1632	SP_1633
1535512	1537243	-	3	SP_1635	SP_1636	SP_1637
1540394	1541239	+	3	SP_1641	SP_1642	SP_1643
1541278	1543973	-	2	SP_1644	SP_1645
1547867	1551009	+	4	SP_1648	SP_1649	SP_1650	SP_1651
1551105	1554516	-	2	SP_1652	SP_1653
1562385	1568101	-	7	SP_1661	SP_1662	SP_1663	SP_1664	SP_1665	SP_1666	SP_1667
1568320	1572213	-	4	SP_1668	SP_1669	SP_1670	SP_1671
1572389	1575038	-	2	SP_1672	SP_1673
1576120	1577939	-	2	SP_1675	SP_1676
1578108	1578832	-	2	SP_1677	SP_RS08290
1580194	1581945	-	2	SP_1681	SP_1682
1583620	1585854	-	2	SP_1684	SP_1685
1586028	1592858	-	6	SP_1686	SP_1687	SP_1688	SP_1689	SP_1690	SP_1691
1600953	1604442	-	3	SP_1697	SP_1698	SP_1699
1604487	1606551	-	2	SP_1700	SP_1701
1609291	1611667	-	4	SP_1703	SP_1704	SP_1705	SP_1706
1612327	1617325	-	6	SP_1708	SP_1707	SP_1710	SP_1711	SP_1712	SP_1713
1617465	1619313	+	2	SP_1714	SP_RS08480
1619725	1621814	-	2	SP_1716	SP_1717
1627362	1629762	+	2	SP_1724	SP_1725
1629797	1632267	-	2	SP_1726	SP_1727
1632374	1633310	-	2	SP_1728	SP_1729
1633375	1634584	-	2	SP_1730	SP_1731
1634699	1642080	-	5	SP_1732	SP_1733	SP_1734	SP_1735	SP_1736
1642146	1643111	-	2	SP_1737	SP_1738
1645045	1645557	-	2	SP_1740	SP_1741
1645795	1647648	-	2	SP_1742	SP_1743
1647751	1650203	-	5	SP_1744	SP_1745	SP_1746	SP_1747	SP_1748
1650417	1652976	-	3	SP_1749	SP_1750	SP_1751
1656378	1673651	-	14	SP_1755	SP_1756	SP_1757	SP_1758	SP_1759	SP_1760	SP_1761	SP_1762	SP_1763	SP_1764	SP_1765	SP_1766	SP_1767	SP_1768
1676082	1692557	-	2	SP_1771	SP_1772
1693715	1694827	+	3	SP_1774	SP_RS08800	SP_1776
1697768	1701270	-	3	SP_1780	SP_1781	SP_1782
1701406	1703392	-	3	SP_1783	SP_1784	SP_1785
1703683	1704378	-	2	SP_1786	SP_1787
1704738	1705053	-	2	SP_RS08875	SP_1789
1707036	1708429	-	2	SP_1791	SP_1792
1710372	1715164	-	4	SP_1795	SP_1796	SP_1797	SP_1798
1718844	1720479	+	4	SP_1802	SP_1803	SP_1804	SP_1805
1722233	1724130	-	2	SP_1809	SP_1810
1724432	1730691	-	7	SP_1811	SP_1812	SP_1813	SP_1814	SP_1815	SP_1816	SP_1817
1731356	1731553	-	2	SP_1819	SP_1820
1733076	1736966	-	4	SP_1822	SP_1823	SP_1824	SP_1825
1737069	1738820	-	2	SP_1826	SP_1827
1739000	1742692	-	4	SP_1828	SP_1829	SP_1830	SP_1831
1742753	1745159	-	2	SP_1832	SP_1833
1746322	1748283	-	2	SP_1837	SP_1838
1748456	1751942	-	2	SP_1839	SP_1840
1752771	1753053	-	2	SP_RS09140	SP_1844
1755277	1757120	+	2	SP_1847	SP_1848
1757170	1758392	-	2	SP_1849	SP_1850
1758573	1761726	-	3	SP_1851	SP_1852	SP_1853
1762944	1764335	-	2	SP_1855	SP_1856
1767456	1770923	-	4	SP_1860	SP_1861	SP_1862	SP_1863
1771605	1772987	-	2	SP_1864	SP_1865
1773388	1774215	+	2	SP_1867	SP_1868
1774497	1778227	+	4	SP_1869	SP_1870	SP_1871	SP_1872
1778452	1783007	-	8	SP_1873	SP_1874	SP_1875	SP_1876	SP_1877	SP_1878	SP_1879	SP_RS09325
1791100	1795535	-	4	SP_1887	SP_1888	SP_1889	SP_1890
1801397	1806637	-	4	SP_1895	SP_1896	SP_1897	SP_1898
1806745	1808537	+	2	SP_1899	SP_1900
1820362	1822284	-	2	SP_1906	SP_1907
1822440	1824971	-	5	SP_1908	SP_1909	SP_1910	SP_1911	SP_1912
1825660	1826789	-	2	SP_1914	SP_1915
1826900	1831015	-	6	SP_1916	SP_1917	SP_RS12430	SP_1920	SP_1921	SP_1922
1831896	1834822	-	4	SP_1923	SP_1924	SP_1925	SP_1926
1834929	1835733	+	2	SP_1927	SP_1928
1836790	1837429	-	2	SP_1931	SP_RS09710
1843413	1848656	-	6	SP_1940	SP_1941	SP_1942	SP_1943	SP_1944	SP_1945
1850367	1850786	+	2	SP_1948	SP_1949
1854242	1861175	+	7	SP_1951	SP_1952	SP_1953	SP_1954	SP_1955	SP_1956	SP_1957
1862645	1869966	-	2	SP_1960	SP_1961
1872210	1874537	-	3	SP_1964	SP_1965	SP_1966
1874849	1877944	-	4	SP_1967	SP_1968	SP_1969	SP_1970
1878056	1879535	-	2	SP_1972	SP_1973
1881846	1883990	-	2	SP_1978	SP_1979
1884257	1889457	-	6	SP_1980	SP_1981	SP_1982	SP_1983	SP_1984	SP_1985
1889621	1892598	-	3	SP_1986	SP_1987	SP_1988
1892864	1895168	-	3	SP_1989	SP_1990	SP_1991
1896929	1898593	-	2	SP_1994	SP_RS10025
1903749	1907378	-	6	SP_2000	SP_2001	SP_2002	SP_2003	SP_2004	SP_2005
1915326	1915664	-	2	SP_2008	SP_2009
1920126	1921487	-	2	SP_2013	SP_RS12475
1926449	1929789	+	4	SP_2021	SP_2022	SP_2023	SP_2024
1933726	1934566	-	2	SP_2027	SP_2028
1940173	1944751	-	6	SP_2033	SP_2034	SP_2035	SP_2036	SP_2037	SP_2038
1944882	1950074	-	7	SP_2039	SP_2040	SP_2041	SP_2042	SP_2043	SP_2044	SP_2045
1950866	1955023	-	8	SP_2047	SP_2048	SP_2049	SP_2050	SP_2051	SP_2052	SP_2053	SP_2054
1957693	1960750	-	2	SP_2057	SP_2058
1962516	1963311	-	2	SP_2061	SP_2062
1964912	1966771	-	2	SP_2064	SP_2065
1966877	1969714	-	2	SP_2066	SP_2067
1976179	1978087	-	2	SP_2068	SP_2069
1978211	1982324	-	4	SP_2070	SP_2071	SP_2072	SP_2073
1990696	1993280	+	3	SP_2081	SP_2082	SP_2083
1994440	1997530	+	4	SP_2085	SP_2086	SP_2087	SP_2088
1998790	2000727	+	2	SP_2091	SP_2092
2002387	2005495	-	4	SP_2094	SP_2095	SP_2096	SP_2097
2005725	2009166	-	2	SP_2098	SP_2099
2010642	2013018	-	2	SP_2101	SP_2102
2016399	2020200	-	2	SP_2106	SP_2107
2020750	2024268	+	3	SP_2108	SP_2109	SP_2110
2024521	2026317	+	2	SP_2111	SP_2112
2026609	2029291	-	2	SP_2113	SP_2114
2029643	2032160	-	6	SP_2115	SP_2116	SP_2117	SP_2118	SP_2119	SP_RS10815
2032438	2035052	-	2	SP_2121	SP_2122
2038796	2044263	-	5	SP_2127	SP_2128	SP_2129	SP_2130	SP_2131
2044455	2045665	+	2	SP_2132	SP_2133
2045817	2046164	+	2	SP_2134	SP_2135
2049848	2050420	-	2	SP_2139	SP_RS12510
2050572	2057414	-	4	SP_2141	SP_2142	SP_2143	SP_2144
2062144	2064447	+	2	SP_2148	SP_2150
2065768	2068632	+	2	SP_2152	SP_2153
2072292	2083190	-	9	SP_2158	SP_2159	SP_2160	SP_2161	SP_2162	SP_2163	SP_2164	SP_2165	SP_2166
2086817	2090275	-	4	SP_2169	SP_2170	SP_2171	SP_2172
2090430	2094890	-	5	SP_2173	SP_2174	SP_2175	SP_2176	SP_2177
2102045	2106195	-	3	SP_2184	SP_2185	SP_2186
2107946	2109785	+	2	SP_2188	SP_2189
2110015	2114766	-	4	SP_2190	SP_2191	SP_2192	SP_2193
2115408	2118300	-	2	SP_2194	SP_2195
2118419	2121204	-	4	SP_2196	SP_2197	SP_2198	SP_2199
2121460	2126981	-	5	SP_2201	SP_2202	SP_2203	SP_2204	SP_2205
2127117	2129702	-	3	SP_2206	SP_2207	SP_2208
2133145	2135043	-	2	SP_2214	SP_2215
2135267	2144294	-	10	SP_2216	SP_2217	SP_2218	SP_2219	SP_2220	SP_2221	SP_2222	SP_2223	SP_2224	SP_2225
2144453	2145921	+	2	SP_2226	SP_2227
2155665	2157885	-	3	SP_2235	SP_2236	SP_2237
2158829	2160826	+	2	SP_2239	SP_2240
