# Supplementary material for: The Transcriptional landscape of Streptococcus pneumoniae TIGR4 reveals a complex operon architecture and abundant riboregulation critical for growth and virulence
Source: PLoS Pathog. 2018 Dec 5;14(12):e1007461. doi: 10.1371/journal.ppat.1007461 (PMC6296669; doi:10.1371/journal.ppat.1007461)
Supplement: S4 Table — Detailed description of the candidate 5’-UTR regulatory elements for 141 genes. Position of the TSS and its Processed/unprocessed ratio, early TTS and average coverage for each are described. Additionally, length of the 5’-UTR as well as whether it is intergenic or within the upstream coding sequence is provided. (XLSX) [file ppat.1007461.s008.xlsx]

## Sheet: intergenic_cands_fold
Locus_tag	Locus_from	Locus_to	Strand	Description	TSS	Processed_coverage	Processed/unprocessed Ratio	TSS_intergenic	early_TTS	early_TTS_coverage	Regulatory_element_length	Sequence	Fold	MFE	#ofUs
SP_0010	9266	10534	+	serine hydrolase	9188	382	191	tss_intergenic	9257	21	70	GTTTGTCAGATGAAAAGCTGGAAGAATTGGCTGATAAAAATCAATTATTGCGTTTACAAGAAGAAAAGGA	.((((((((....((..((...))..))..))))))))................................	-5.4	0
SSU_rRNA_bacteria	15348	16893	+	nc_RNA	15198	9466	37.2677	tss_intergenic	15305	78	108	GTTGTCGCTTGAGAGAAGCAAGTGACAAAGACCTTTGAAAACTGAACAAGACGAACCAATGTGCAGGGCGCTACAACGTAAGTTGTAGTACTGAACAATGAAAAAAAC	.((((((((((.......))))))))))............................((.(((.(((...((((((((....)))))))).))).))).))........	-28.2	0
SP_rrnaA23S	17141	20044	+	23S ribosomal RNA	17052	18081	1.64119	tss_intergenic	17139	33	88	ATTGAATATCTATATCAAATAGTAACAAGAAAATAAACCGAAAACGCTGTAGTATTAATAAGAGTTTATGACTGAAAGGTCAGAAAAT	.........................................((((.((............)).)))).(((((....)))))......	-5.9	1
SP_2244	20241	20314	+	tRNA-Asn	20170	731	1.1009	tss_intergenic	20240	18	71	AGTTAAGCCCTAGAACGCCGGAAGTAGTTGGGGGTTGCCCCCTGTGAGATAGGGAAGTCGCTTAGCTTTAA	((((((((.....(((.((.((.....)).)).)))...((((((...)))))).....))))))))....	-20.3	3
SP_0019	22832	24118	+	adenylosuccinate synthetase	22759	39490	31.3413	tss_intergenic	22832	3	74	GTAAGATATAATTGCAGGTGAGAGTCCTGCCATGTATGTGAGAAAGGAAGAGCCTGATGGCTCAGACAAGATTA	.....(((((...(((((.......)))))....)))))..........(((((....)))))...........	-18.6	2
SP_0031	30929	31279	-	ribose-phosphate pyrophosphokinase	31513	53	53	tss_intergenic	31318	20	196	AATCAAAAAATACCATTGGGAAGAGCTAGAGCAAGTATTTTTCAAACTTTTTCCGAATAAATAGATAGAGCCAGAGAATTTAGTAAACCTAGATTTAAAAATGTGCTATAATATAGTATATTGAATCTATAATAGTACACCTTGACTGCTAAAATATTTCTATAAATTAATTTGACTTTCCTGATAGAGTTATTCA	...............((((((((((...(((.........)))...))))))))))....(((((...(((.((.((((((((.....)))))))).....((((((((..(((((..........)))))))))))))......)))))........))))).........(((((((......)))))))....	-28.3	1
SP_0042	40816	42969	+	bacteriocin cleavage/export ABC transporter	40417	50	1.04167	tss_intergenic	40543	7918	127	AATAGGATGTCGTAAGTGTTACTATCAATGATTTATTTGTTTCAAGCTTGCCTAGGGTGACAGTAAAAAATCAATTTCCTTTCAATAGCATATTTTTAGTGGGCAGGACTCTTGTTCTGCCTATTTT	...((((((((((((((........(((........)))......)))))).......))))..............)))).................((((((((((((....))))))))))))..	-25.6	5
SP_0065	69660	70826	+	SIS domain-containing protein	69546	14	14	tss_intergenic	69639	4	94	GAACTCGATTCAATTCATGTGACAACGTGAAAATCGTTAGAGCATTTTATATAGAATATACATGGGAATGTAGCTTACTCCCATTCCCATATTT	.....(((((...(((((((....)))))))))))).........................(((((((((.((....))..)))))))))....	-20.8	4
SP_0085	90980	91591	+	30S ribosomal protein S4	90828	19203	30.774	tss_intergenic	90944	102	117	GTGTGAAATATCAGCAGGAAAGCATGAAGCTCGTCAACAGGTGTCTTATGACAAGTAACCTTGGCTGTTTAGGCGAAGGGCATCTGCACGAATCAGGGCTTTCTAAGTGACTATTTC	....(((((((((...(((((((.(((...((((...(((((((..............((((.(((.....))).))))))))))).)))).)))..)))))))...))).))))))	-35	4
SP_0088	92236	92505	+	hypothetical protein	92142	66	66	tss_intergenic	92215	33	74	GATTTCTTCTTTAGTTGATTTCATATCACTGTTATATAATACTTTTTGATTTTAGTCTAGTATTAGTAAGCAGA	((..((..(....)..))..))......(((((...(((((((...............)))))))...))))).	-10.8	1
SP_0109	110794	111081	+	lactococcin 972 family bacteriocin	110516	6877	3.5485	tss_intergenic	110771	73	256	ATAGATAAAAGGACGGGATAGGAGTTTAAAAATTTGAAAGCGCTATCCATATTGTTTATTGGACTGATTCTTGAGTAATAGTTAGAGTTTGCTTAATACTACTCTGGTTGTTCAAGGACCTGATACAGAAGCGCACCATTCTCCCGGTTAAGAGTAAGTTCGTTGTTAAAAAATGAAATGAGATAGAAGGAAGGTGAGTCCAATGGACTACGATACTTGTTGATAAATTACTATAGCTGTTTTTACGGAACAGCTC	...............(((((((..(((((....)))))..).)))))).....((((((((((((..((((((((((((...((((((............)))))))))))))))))).(((...))).....((((.((((....(((....((...((((((.......))))))))..)))....))))))))))))))))))))..........................(((((((((...))))))))).	-55.5	1
SP_0114	115515	115835	-	hypothetical protein	116165	18	6	tss_intergenic	115857	2	309	TAGAATACAAAATATTTTTTTATTCATACTTTTTCTCCTATCTTTATTTTCTACCTACATCATACCTCTTATTAAGCTCATTTCAAAATTACGTTAACTTTTTTCACGAAAAGGAGAAAATTATGCGTTATGATTATGGATAGCGCTTTCAAATTTTTAAACTCCTATCCCATCCTTTTATCTATATAATAAGTGAAAATATAATAACTGTCAAGTAACTGAAGTGAATTTTATAAAAAAATTACAAGCCAAATTTGTAAAGTTTACACTAAGCCGCTAGGGCAATCGTCTATCAGAATATCCGTTTAT	..(((((.((((....)))))))))...............................................(((((...............((((....(((((((....(((((((((((..(((((((........))))))).....))))))....)))))..........................))))))).....))))..(((......))).((((((((((((((................)))))))))))))).....(((.....)))..((........))......))))).	-38.3	2
SP_0115	116593	116973	+	hypothetical protein	116209	27	1.125	tss_intergenic	116557	46	349	TGGGGCTGGTCGATATAATGTAAGGGAGCTTGAGTTGTTAGTGGAGGATAAAATGTTAAGAGTAATAGTAGTTATTCAATCTTTAGTAATAATACTGCTTGCTGTTGCTTTATTATTATCTCGGAAAAACTTTGATTCGTTAAATGTTGTTCTTATAATGATGATCGTATCACAATTGTTGTTATTAGTATATTTGATAAAATCAGGGAATCAGTGATTAGCTGTTATTTGAATTAAGTAAACTGTTAAGCTTCAAGCAGTAACTGGTTTTAAATATTTAAAATAAGATAAAGGAAGGAAGTCTAATTTAGGTAACTAAACAAAGCCTGCGATCACTTGTTAGGAAACC	..(((.((((((......(((..((..(((((((((((((.((((((............(((((((....)))))))..)))))).))))).(((((((((..(((((.((((((((((...((((.((((((((....))))).))).)))).))))))))))..)))............(((.((((.((((((((....(((((....((((.....))))...))))))))))))).)))).)))))..))))))))).((.(((((((....))))))).)).....(((......))).))))))))..))..))).......)))))))))...........	-65	0
SP_0116	117631	117870	+	hypothetical protein	117313	3	3	tss_intergenic	117605	123	293	TATAGTAGATTGAATCTGGAATAGTCCGTTATGACTGTTAAAATATTTCTAGAAATTAATTTGACTTTCCTAATCGATTTGTTCACATCTTGTTTCAATCTACTATACTTTCTCGTTAAACCGTTCGGTAATTCATGGTGACATGGACACATAGTAGTAAGCACACTATGTGGCTTGGCAGATCTAAAAACTGTTCCCTTGCGATAAGCCTAATAAGCACAACATAGGGAGTTAGAGAAGCCGACTCTAATCAACCACTTTGGGCAGTAGTGGTAACTGCCCCGTGCTTTTTA	((((((((((((((.(((((((((((.((((.((..((((((.((...........)).))))))..)).)))).)).)))))).))....).))))))))))))))(((..((((...(((....)))..((((((....))))))((((((((.((....))))))))))....(((((.........))))).....)))).)))..(((.((((((......((..(((((((.......)))))))...)).....(((((((.......))))))).)))))).)))	-74.6	5
SP_0118	121058	122179	+	tRNA 2-thiouridine(34) synthase MnmA	120985	8087	26.0032	tss_intergenic	121057	2	73	GCTCAAGCGACCTTCAATCGTGAAGCACACACGACCTTCAATCGTGAATAAACGAATAGATGGGAGACTTACC	(((...((((.......))))..))).....(..((.((..((((......))))...)).))..).......	-13.2	2
SP_RS00670	132470	132673	-	hypothetical protein	132980	3	3	tss_intergenic	132857	13	124	ATGAATAACTCAATAATTTTATAGTAAATCATGCTTATATCTCAAAGATACCTATTTTATCTTGTCTCGACCTTCTCCAAAGAATTGCTATAATACTATTACAAATCCATCTGCACTACACTTC	...........((((...(((((((((.((.((......((...((((((.......)))))).....)).......))..)).)))))))))...))))........................	-8.6	2
SP_0133	133024	133587	+	glycosyl transferase	132900	5	1.66667	tss_intergenic	133000	2	101	CTTTGGAGAAGGTCGAGACAAGATAAAATAGGTATCTTTGAGATATAAGCATGATTTACTATAAAATTATTGAGTTATTCATAAAAATTTCTCTATCAAAT	...(((((((((((.......))).......((((((...))))))..(.((((((((.((......)).)))))))).).......))))))))......	-13.1	3
SP_0141	139839	140702	+	helix-turn-helix domain-containing protein	139528	453	15.1	tss_intergenic	139760	174	233	AGAAAGTAGGTTCTTTGTAACCGCTCCATTATAAAATCCTTTCACTCTTCCGGTATACTATTAGGAAAAACATAACTGGAGGATATTTTGAGCTCACACCTCATCGTTCCAGTGGCTGTTCCCCAAGCTCGTGTACTGCCCAAAAAAGTTAGACATTCTATTTAGAACGAGGATTGAGTTCTGTATTGTACAAGGCTCGGTCCTTTTAGAGTCAGCTTAAGGCTGGCTTTTTT	.(((((..((((..((((((........))))))))))))))).......((((((((..((.((...((((..(((((((((.....((((.......)))))).)))))))...)))).)).))....))))))))...........((((...))))........((((((((((((.((((...)))).))))))))))))..((((((((((...))))))))))...	-56.3	6
SP_0142	140988	141221	+	hypothetical protein	140916	3729	5.2081	tss_intergenic	140987	12	72	GTAAAGCACTTGAAGCAAATCCTAGGTCGCAGAAGTGGTTTACAAATGAAGATAATTGAAGGAGTGTAAAAG	(((((.(((((...((............))..))))).))))).............................	-11.3	2
SP_0165	160384	160941	+	flavoprotein	160189	115	3.83333	tss_intergenic	160370	5	182	AAGAAAACAAAAGGAGAGGTATATGAGAAGTTTGTTTAAGAAAATAGTTGCTGTATTAGTTATTGGCTTAATTCTGTTAGGAATTGCGAGAACACCTCAAGTTCATAAGATGGCTAGAGGGATTGATCCTGGTCCTGCGAATTTTATTTAGAAATCAATTTCTACTAATTGAGTATTAATGG	.............(((.((((..(((..(((((((((....))))))..)))...)))..))))..))).((((.((((((((((..(((.....))).)))))(((((((.((..((((((....))))..))..))..))))))).((((((....))))))))))).))))........	-27.2	3
SP_0208	193042	193350	+	30S ribosomal protein S10	192910	6375	5.41171	tss_intergenic	193030	3	121	GTGCTGTAAATTACAGCCTTAGTTTTGATGCAAGAGGTTGCGACACGCTCGGTTGCATTGCCACGCAACACCGCGTCGGTTTTCTTGTGGAGCTAGCCTATTATCTTAAATAGACGAAA	..((((((...)))))).((((((((...((((((((...((((.((....(((((........)))))..)).))))..)))))))))))))))).(((((......)))))......	-33.7	0
SP_0209	193567	194193	+	50S ribosomal protein L3	193352	279	279	tss_intergenic	193422	15799	71	CTAAAATATAAAAGAGCAGAGGCTGGTGTTTCAATCTAATTGAACACGGGCTAAACTCGGTGTGAAAAAGA	.............(((....((((.(((((.((((...))))))))).))))...))).............	-15.7	0
SP_0224	200228	200626	+	30S ribosomal protein S8	200134	533	533	tss_intergenic	200218	1338	85	ATTGTCTATTTTTGCTCGTGCTGTTACGCTCTTTGTATCATGTATTAACTAGCAAGTGCAACTTGCAAACTACTAGTAAGAGGAG	....(((..(((((((.(((..(((..((...((((((..(((........))).))))))...)).)))))).)))))))))).	-13.3	0
SP_0225	200818	201354	+	50S ribosomal protein L6	200748	797	797	tss_intergenic	200817	990	70	TGCACAGTTCTTAGAGCGTGTTCAGTTCAGCTCTTGAACTAAATAAGTATCTGAACCCCGTGAAAACTGGCCGTTCTGGCCTGACAATTTAACAGGAGAAAATAAAC	..(((.((((..(((((.((((.((((((.....)))))).)))).)).)))))))...)))......((((.....))))..........................	-21	1
SP_0243	213491	214507	-	iron ABC transporter substrate-binding protein	214711	2	2	tss_intergenic	214570	4	142	TTTTGTAGAGAATTTTACTCTAATATAGTGAATTGAAATAAGATGTGAACATCTCTATCAGGAAAGTCAAATTAATTTATAGAAATATTTTAGCAGTCAAAGTGTACTGTTATAGATTCAATACACTATAGAATAGAATTGT	....(((((....)))))((((.(((((((.((((((....((((....))))(((((.((..((......))..)).))))).......(((((((((...)).)))))))....)))))).)))))))...)))).....	-23.5	5
SP_0285	262907	263926	-	alcohol dehydrogenase AdhP	264022	5920	3.91794	tss_intergenic	263940	14	83	TATAAATACAAGAGAGCTCGTCACACTCGACTCTGTTGACAAAAAATCAATCCAGTCCCGTTGTCCCTGTTCTCGGTCAATAT	...........((((((..(.((.((..((((..(((((.......)))))..))))..)))).)...)))))).........	-14.4	3
SP_0338	310723	312828	+	ATP-dependent Clp protease ATP-binding subunit	310489	187	3.81633	tss_intergenic	310656	4	168	GTAAGGTAAATGAAAGCCTTACTAGAACACTTATTTAAAGTAAAATAGAAAGAGGTGGGTCTATGTTTCATCTAGAAATCTTCAGAAGTAAAGATAGTCTACTCCTGCTTGAAAAAGAAAAACCAGAAATAGTACGTAGGGTAGCGATCTAGCTAGTCTAAATTTTTT	(((((((........))))))).......(((.(((((.((.........((.((((((.((((.((((.(((.(((...)))))).).))).)))))))))).))))))))).)))...................((((.((((......)))).))))........	-32.5	6
SP_RS11685	318857	318985	+	S-ribosylhomocysteinase	318702	16	16	tss_intergenic	318844	80	143	GTGAGTTTCCTTTCTTTTTGTGTTTTTTTCTACACTTATACCATAAAGGGGAAACTCTTTTTTGTCTAGTAAAAAACACCCATTGGGTGAAAAAAGAAACCATCCAGGATCTAAGCTAAGGCAAGGATTCTGGATGGTTTTTA	..(((((((((..((((..((((........)))).........)))))))))))))(((((((.....)))))))(((((...))))).....((((((((((((((((((..((....))..)))))))))))))))))).	-51	5
SP_0380	359378	360340	-	lanthionine synthetase	360577	28	4.66667	tss_intergenic	360436	10	142	TGTGTTATAGATTGATTGAATCTAACTAAAGGATCCTATTCAATTACTAGAACTATCACATACTCAAGGTCAGCTCACAGATGAGCAACTATTTTGGTTACAATGTCTACTAAATTTAAGTCAAACAAATAATTTAGTCAAA	(((((.((((..(((((((((((.......)))).....)))))))......)))).))))).(((((((..(((((....)))))....)))))))...........((((((((..............))))))))....	-19.1	5
SP_0389	368451	368690	+	hypothetical protein	368361	275	8.59375	tss_intergenic	368450	13	90	ATTTAAAGAAGGTGGTAGATTTCTTGATTCTATAGTAGATTAAGAAATTTAGAATAGTACGCTATAATTACATTAGGAGGATACAATA	...........((..(((((((((((((.(((...))))))))))))))))..)).(((..((.((((...))))..))..)))....	-13.4	2
SP_0409	389213	389761	+	carboxymuconolactone decarboxylase family protein	389101	2834	4.96322	tss_intergenic	389185	17	85	ACAACGAAAATCTTATGAGAGAATAAAGCTTTATCTTAGATAAACTTAGGAATCAGGATTTTATAAGATTTTCCAATAATATTAG	.....(((((((((((((((........((...((((((......))))))...))..)))))))))))))))............	-15.9	3
SP_RS11740	414269	414466	+	hypothetical protein	414194	70	1.16667	tss_intergenic	414263	10	70	GGTTACGTAGAAACATATGATGGGAAACATATGATGGGAATAATATGATGGGAATAAAAAGAAATGAGAT	.............((((((........)))))).....................................	-4.4	2
SP_0449	421287	421643	+	hypothetical protein	421094	36	1.05882	tss_intergenic	421224	44	131	TTCGGAGAAGCTTTATCCTATATTGAAGGTCCTCTTCGCAGAATAAATGAGACGATAGATGGCGGTTTATATCAAATAGAGCAAATTATTGCATCTGGATTGAAAGAATCGGGTTTAAATGACTGGACTGC	...((((.(.(((((........))))).).))))..((((.....((((..((........))..)))).((((.((((((((....)))).))))..)))).....((.((((.....)))).))))))	-26	2
SP_0463	441232	443229	+	isopeptide-forming domain-containing fimbrial protein	441033	29	1.11538	tss_intergenic	441152	6	120	TTCTGAACGATACTTTTAAGAAGTAGCACTCAAGAAGAGATTTAAGTTTACTTGGTGAAACCTGTTTTATTCGTAAGTAAACTATCATTGAAAGGGGAGATGTTTTCGAAAACTTGCACA	((((((....((((((...))))))....)).))))..(((...((((((((((((((((....))))))...))))))))))))).(((((((.(....).)))))))...........	-19.7	2
SP_0471	449021	449305	-	hypothetical protein	449730	35	1.02941	tss_intergenic	449434	102	297	ACAAATAAGCTAAAAAAACGATTGATAATAAGCAAATAGATTCCAAATTTTCTCTATCTGCTCATTTTAATAAACAATACTAGTGTAACTATCCTTCCAGTCAGAAGCTTGTCAAATCACACCGAAAATTCTTCTAAAATTTATCTCGTTAGGCAATCAAGCAAAAACTCGACGATAGTACAAACATTATCATACAGGATTGACTTCCTAAATTATATACTTTAGTAAGGTTTTCGGATAAGAAAAAAGGTTCATTTTACATTTCTAAACATTCTTTTCTAAGATGAAAAACAGAAT	....(((((((........((..((((...((((.(((((............))))).))))...............(((....)))..))))..))........))))))).........((((((((.((((((((...(((....(((((.....((((((...((....((((((......))))))....))..))).))))))))...)))...))))).))))))))))).............(((((((((....................))))))))).........	-39.6	1
SP_0519	500067	501203	+	molecular chaperone DnaJ	499986	447	1.05425	tss_intergenic	500056	84	71	TAGTTTTTTCTAGGACGTAAGCGTCCGTCGTCAAAACTCCTAGATGGCTGTGTCCGTTTGACGCCCTTTGT	............(((((....)))))((((((..........)))))).(((((.....))))).......	-17.2	4
SP_RS02675	516516	516695	+	hypothetical protein	516429	518	3.67376	tss_intergenic	516514	5	86	GTCAAAGTTGCAACGGGTGCTGCTACATTATGTTAAAAATCGCTCTTGATTGATAAGCTGGATTTGTTAGGAAAGGAGTAAATAAT	.....(((.(((.....))).))).................((((((..((((((((.....))))))))...)))))).......	-13.5	3
SP_0544	516952	517350	+	hypothetical protein	516874	8	4	tss_intergenic	516945	14	72	ATAAAAAGTAGCTTTCTATCCTTTTCTGACAGGATATTTGAGTAGAAGGCTCTATTAAATTGTTAGTGAAAT	......((.((((((((((.(...(((....))).....).))))))))))))...................	-13.1	2
SP_0557	526251	526601	+	30S ribosome-binding factor RbfA	526090	57	1.14	tss_intergenic	526227	2911	138	CTGTGATGGGACTGATAAATCAGTTCCATCACTTTCACCACGGCGAAAGAAGCAGATGACTTCAAATTGAACTTCGTTTCAATTTAAACTGAAAATCAAGAAGTTTAAAATAGCTAGGTCTGCTGGCCTAGCTTTTGG	..(((((((((((((....)))))))))))))((((.(....).))))(((((....).))))...(((((((((.(((((........))))).....)))))))))...(((((((((....))))))))).....	-47.3	4
SP_0565	531038	531487	+	flavin reductase	530961	35	1.16667	tss_intergenic	531030	4	70	TTTTAGGATATCAAGATTAGAATTTTGGCTATAACATCACGACCTGTAGTTCCTCTTATAGTCTAGGAGA	...........((((((....))))))((((((...........))))))..((((((.....)))))).	-9.1	1
SP_0571	537536	538339	+	cell division protein Fic	537424	16	1.23077	tss_intergenic	537535	15	112	AGTATATATATTTCATAGAACCTATTGTGAAGGATTTTTATAATTTTCGCCAATTCCATACCTATTTCACAATTTACCGATGACACAGAAAAACAATTGAAAGGATATTTCT	............((((.......(((((((((.........((((......)))).........)))))))))......))))...............((((.....)))).	-9.7	5
SP_0574	540142	541088	+	DNA primase	539953	64	4.57143	tss_intergenic	540115	11	163	ATAGGAATCAAGGAGGTGACTCTTATGGCTGTTTTTGTGTCTTTGGATGGAATTGTGGTAGAAGTCCTTGATGTCTTTTCTTCTTTTAATGGGGATAGTGAGTTTTTCTTGTGTATAGCATTTTGAATCTGGAATAGGACGCCATGACTGCTAAAAGATTTCT	..(((((((.(((((....))))).((((.(((...((((((((((((.(((.(((...(((((..(((..(((((((............)))))))..)))..)))))........))).)))..)))))....)))))))...))).))))...)))))))	-33.6	4
SP_0613	579849	581510	+	ribonuclease J	579760	382	2.7482	tss_intergenic	579849	5	90	GAAAAGATTCGGCTGAAAGTATCAGAACTTTTAGAATAAGAGGGTAGAATTGCCCTATAATCAAGATAAACTAAGATTTTGGAGGAAAAA	............((((((((......))))))))......((((((....)))))).....((((((........)))))).........	-17.1	0
SP_0631	597427	598116	+	50S ribosomal protein L1	597195	115	115	tss_intergenic	597422	7756	228	GGCAAGTGACTGAGGCTTGTACTTGGGTACAGCAAGGGAGCTTAAGGCCGTAGAAGAGAAAAATAGTAGACTGAAAACCCGCAAGACTTCATCATTTCGAGAAGTGACGTGGGAGATGAAAATCGATTGAACCACTTACAAGGAGAATA	(((((((..((...(((.((((....)))))))..))..))))...)))............................(((((...(((((.((.....)))))))...))))).(((....))).......((........))......	-31.9	1
SP_RS03110	599419	599664	+	hypothetical protein	599256	155	3.97436	tss_intergenic	599416	5	161	GAATCTAAAATAGTACGAAACAATTGCTAAAACATTTATAGAAATTAATTTTACTTTCCCAATCGATTTGTTCTCATCTTATTTCAATCCGCTATATATTATGGTATCGAATCTTCATCAGAATGATAAAATTAATCAATTGATATCTGATTACAAACAGA	....................((((((.................(((((((((((.(((......((((((...((((..(((.............)))..))))...)))))).......))).).))))))))))))))))...((((........))))	-15.8	0
SP_0636	600065	601057	+	ATP-binding cassette domain-containing protein	599956	1099	12.9294	tss_intergenic	600041	8	86	GTATAAAGCCTTCTGTAGTAATAAAATGTAGAAGGTGTAGAAAGTAAGGATTTAGAATATTTGTAGTTAAAAACACAATGTTGCTA	.......((((((((((.........))))))))))................((((((((((((........))).)))))).)))	-12.2	4
SP_RS11885	610613	610792	-	ISL3 family transposase	611028	3	1	tss_intergenic	610959	2	70	TCAGGACAGTCAAATCGATTTCTAACAATGTTTTAGAAGCAGAGGTGTACTATTCTAGTTTCAATCTACT	..((((.(((((..((..(((((((.......)))))))..))..)).))).))))..............	-10.8	1
SP_0694	663727	664311	+	peptidase M50 family protein	663366	12	1.2	tss_intergenic	663475	603	110	CATTTAAATTTTCCGTATTAGTCTTGCAGCAAGAGATTAATAGAATTAGTCATTATTTTATTGATTGCGGACTGAGGGACTAGAGTATGTTTTACTTAACCCCTCTTTTA	...........(((((.....(((((...)))))((((((((((((........)))))))))))))))))..(((((....(((((.....)))))...))))).....	-25.5	5
SP_0703	669761	670111	+	hypothetical protein	669646	612	12	tss_intergenic	669740	6	95	GTAATATGTATCAAATTGATCAATCAACTATCTTGTTTATCACTTCTTAAGAGGACGATGTCATGAAAAGAAGAAAAATATATTCCTTTTTTGCG	..(((((((.......((((.((.(((.....))).))))))((((((.....(((...))).....))))))....)))))))...........	-7.9	5
SP_0714	678711	680057	-	IS1380-like element ISSpn5 family transposase	680308	12	12	tss_intergenic	680151	106	158	AGCCCTACTTTCCTTAAACTCTAAACCTTAGTCTATATTAAGTGAATCGTTGAGATTTTTTGCTGCCAGGCATTTGAACTACTTTTTCCCCAATTATTCACCCCAAATCTAAAAACCATCCAGAATCCTTGCCTTAGCTTAGATCCTGGATGGTTTCT	.........................................((((((.((((((.((...((((....))))...)).))..........)))).))))))...........(((((((((((.(((...((....))...))).)))))))))))..	-30	1
SP_0730	694862	696637	+	pyruvate oxidase	694784	94141	4.91906	tss_intergenic	694858	18	75	GTAAAAATTTGGAGAACGTTTCCAATTCTATGTAATCGTATTCTCCAAGTTTAAAAAAATTGAAGGAGAGTTATC	....((((((((((((((.((.((......)).)).)))..))))))))))).......................	-14.2	3
SP_RS11930	697212	698113	-	IS630 family transposase	698458	612	7.2	tss_intergenic	698147	306	312	TATGAAATCAACTAAAGAAGAAATCCAAACCATCAAAACACTTTTAAAAGACTCTCGTACAGCTAAATATCATAAACGCCTTCAAATCGTTCTATAGTAAAATGAAATAAGAACAGTACAAATCGATCAGGACAGTCAAATCGATTTCTAACAATGTTTTAGAAGTAGGGGTGTACTATTCTAGTTTCAATCTACTATATTTCGTCTGATGGGCAAATCTTATAAAGAGATTATAGAACTTTTATAGTAGTTTGAAATAAGATGTGAACAACTCTATCAGGAAAGTCAAATTAATTTATAGAAATATTTTAG	...........(((((.............................................................(((((((...((...(((((((...((((((.((((.((((((.((((((..((....))..))))))((((((.......)))))).......)))))).)))).))))))...)))))))...))..))).)))).((((((.....)))))).......((((((((((((((((.....((((.((.....)))))).......))))))))..))))))))....)))))	-47.5	3
SP_0735	698523	698819	+	6-phospho-beta-glucosidase	698367	17	1.21429	tss_intergenic	698452	36	86	AGAACGATTTGAAGGCGTTTATGATATTTAGCTGTACGAGAGTCTTTTAAAAGTGTTTTGATGGTTTGGATTTCTTCTTTAGTTGA	....(((((.(((((.(((((........((((((.(((((..(((....)))..)))))))))))))))).)))))...))))).	-12.7	4
SP_0750	709328	710197	+	branched-chain amino acid ABC transporter permease	709148	5	2.5	tss_intergenic	709273	79	126	CAACGTCGCCTTGGATTATATATGTGACTGACTTCGTCAGTCTTATCTACAACCTCAAAGCAGTGCTTTGAGCAACCTGCGGCTAGTTTCCTAGTTTGCTCTTTGATTTTCATTGAGTATAAGAAC	....(((((...((...........(((((((...)))))))...........((((((((...))))))))...)).))))).............(((((..(((...)))..))))).......	-31.9	1
SP_0762	721458	722648	+	S-adenosylmethionine synthase	721358	3482	15.2719	tss_intergenic	721457	6	100	GTTATATAGTCCCGATAAGATGGTAGGTATTTATTACGAAGAGTTTTCCTATCAGTACTTTGTAACTCTATAACAATATTTTTTAAGGGGGGACATTTTT	((((((.(((..(((.....(((((((.((((........))))...))))))).....)))..))).))))))..........................	-16.9	5
SP_0772	730727	730930	-	hypothetical protein	731079	4	4	tss_intergenic	730939	5	141	ACTTGACCATCTAAATAATACCATGAAAAAGAATATCCTGAAGAAGAAGGGAGTTACTGGACTTTCTAAAATGAAATCTTGCGACCTGGATCAAGCCCTTCATGAGCATTTTTCAGAAGAAGAATTAGCTGGTCACTTTCA	...((((((.((((.........(((((((.....((.(((((....((((((((....))))))))........((((........))))......))))).))...))))))).........)))).))))))......	-28.4	2
SP_0782	735727	735966	+	hypothetical protein	735655	34	34	tss_intergenic	735724	18	70	TTGGCCTCCCTTCTTTTATATCAATATTATATAAAATTTTCCTAAAATCTACAAGATTTTACGAATAAAC	.............((((((((.......))))))))..(((.((((((((...)))))))).))).....	-7.9	1
SP_0785	738516	739715	+	efflux RND transporter periplasmic adaptor subunit	738402	4782	10.1314	tss_intergenic	738500	2	99	AGTACAATAGAAAAGCAAAATTCCGAACGATTGTTTAATCCTGAACTGTATTGTTTGCTGGAGGGAAATTTGGTATAATAGCAAAGTATTGTAAAAAAG	...............((((.(((((((((((.(((((....)))))...))))))).......)))).)))).(((((((......)))))))......	-13.4	1
SP_0808	764616	764741	-	hypothetical protein	764844	12	12	tss_intergenic	764774	11	71	ATTTAGCTGTACGAGAGTCTTTTAAAAGTGTTTTGATGGTTTGGATTTCTTCTTTAGTTGATTTCATATCA	..(((((((...((((((((...((..((......))..)).))).)))))...)))))))..........	-8.3	4
SP_RS11965	765124	766036	+	IS630 family transposase	764779	618	7.53659	tss_intergenic	765090	296	312	ATGAAATCAACTAAAGAAGAAATCCAAACCATCAAAACACTTTTAAAAGACTCTCGTACAGCTAAATATCATAAACGCCTTCAAATCGTTCTATAGTAAAATGAAATAAGAACAGTACAAATCGATCAGGACAGTCAAATTGATTTCTAACAATGTTTTAGAAGTAGAGGTGTACTATTCTAGTTTCAATCTATTATATTTCGTCTGATGGGCAAATCTTATAAAGAGATTATAGAACTTTTATAGTAGATTGAAATAAGATGTGAACAACTCTATCAGGAAAGTCAAATTAATTTATAGAAATATTTTAGC	................................................((((.((((((.((..............)).........(((((................))))).))))..((((((..((....))..))))))((((((.......))))))((((((.(((.(...(((.((((((((((((((((.....((((.......((((((.....)))))).)))).....)))))))))))))))).)))...).))).))))))...)).))))..........................	-46.2	4
SP_RS03970	766227	766514	-	IS66 family insertion sequence hypothetical protein	766688	6	1	tss_intergenic	766589	4	100	GATACTATGCGTTTTTATCATTTTGAAATCTACTGCTAATCAATGAAGAAGCAAAGATCAAACTAGGCAGCTAGTTACAAGTTACGTAAGCGCGTCATAA	......((((((((.......((((..((((..((((..((......)))))).))))..((((((....)))))).))))......)))))))).....	-17.2	3
SP_RS04165	796684	796917	+	transposase	796567	260	5.90909	tss_intergenic	796679	4	113	GAGAAACCAAGAGGGAGAGTACCTGAGAGCGGAGAATGCCATCCTAAAAAAGTTAAGAGAACTCCGATTGAAGGAGGAAAAAGAGAAAGAAGAAAGACAGAAATTGTTTAAGA	............((((..(((((((....))).)..)))..))))................((((.......))))..................(((((.....)))))....	-13.7	3
trn0423	800595	800664	+	acebo_t	800288	49	1.08889	tss_intergenic	800453	881	166	AAATAATATGTTAGTAAACTGGAAATTAGAGTCGGATGTGAATGACTATGTGAAAAAGCAGTTTGAAAATCTTGGTTTGAAAAAATTGCAGGATTATTAATGAAGAATCTGCTATGAGTGCTTATCTCAAAGAGGCGCTTAAGGGAGCGGCTAAGACACAAACTAA	..............(((((((........(((((........)))))...........))))))).......(((((((........(((((.((.........)).)))))..((((.......))))...((.(((((....))))).))......))))))).	-29.8	1
SP_2247	822458	822545	-	tRNA-Ser	822702	2	2	tss_intergenic	822627	2	76	ATCACCTCCTGTTATCGTTTACACTATTCATTCTATCATACTTTCTTTCGAAGTCAAGCATTTTTTATCATTTTCT	.......................................(((((.....)))))......................	-0.9	2
SP_RS12015	843746	843864	+	hypothetical protein	843541	7	3.5	tss_intergenic	843655	16	115	ATGAGAAGTTTTATTAGGAAGAATGTCATCGTTTTCCTAGAATACAGTATCAGTTGTTAAGTGGTTGATAAATTTCAAAGTAGATACTTGTACCACGATGTTTGTTGATCGAGTT	.(((...((.((.(((((((((.((....))))))))))))).))....))).........((((((((((((.((...(((.(....).)))...)).))))))))))))....	-20.1	3
SP_RS12035	854248	854334	-	hypothetical protein	854419	6	6	tss_intergenic	854338	3	82	TACAAAAATAGAAAGCGATTTCATTCATGGATAAAGAAGAGATTGCGATTGTTAGAGGTGAAAAACATAATAGATTGAAATA	(((...(((((...((((((((.(((.........)))))))))))..)))))....)))......................	-10.8	1
SP_0912	864707	865465	+	ABC transporter ATP-binding protein	864559	266	2.18033	tss_intergenic	864660	15	102	ATAAAGAACAAAGGAGTAACATCATGAAACAAATCTTACATAAGAAAACTAGAAAACCAAGTCACAAAGAAATTGAGCGCGTTCAGCTGGGATGCACTATGA	.................................((((....))))............(((.((.....))..)))((.((((((.....)))))).))....	-8.3	2
SP_0918	872282	873142	+	polyamine aminopropyltransferase	872193	53	1.2619	tss_intergenic	872262	42	70	ATGAACTAATCCACAGTGGCTTATTCCAAGTATACCACTTGGGCTTTGGCAGTAGCTAACTGCGCTAAAT	.........((((.(((((..((((...))))..))))))))).((((((.((((....)))))))))).	-18.7	2
SP_0956	905035	905223	+	hypothetical protein	904935	573	9.09524	tss_intergenic	905004	4	70	GTATTCAATATTGAGGATATAAAATCATTAAAAATCAGCAAAAGTTGTTTTATTAGTTAGTTTATAATCT	..............(((((((((...((((((((.((((....)))).))).)))))...))))).))))	-7.9	4
SP_RS12080	977617	978006	+	hypothetical protein	977259	43	1.10256	tss_intergenic	977576	68	318	CGCAAATTTTGAACTGACCCTCAAAAGTTAGGCCAAAAAACTAACTAAAGGAGGTCAGTTTTTTAATGGCAAATACAGCACAGAATTTAAGATAAAATTAGTAAAAGAATATCATGAATGAAAAATAGGATATAGAGAATAACAGCAATATTAAAAAGATCAGGACTGATAATAAACAAAAAGAAAGTACAACGACTAGTTCAAAAGCTAAAACTTCAAGTAAAAAGTTATTCAAGAAAATCTAGAAAATACTCATCCTACAAAGGACAGGTAGGAAAAATATCAGACAACAAAATAAAAAGAAATATTTATTACCGA	.....((((((((((((((.((...((((((.........))))))....))))))))))......((((.......)).))..(((((.((((...............)))).))))).........(((......((((.......))))......)))....((((((.........................(((((....))))).(((((........))))).(((.(((...))).)))........((((((.........))))))....))))))....))))))......................	-40.6	2
SP_1038	978131	978286	+	hypothetical protein	978025	104	1.10638	tss_intergenic	978113	24	89	AGATAAAAAGTCCACCCCCATTTTTTATGGAGAATTCAAAAATGTAAGGTTAAGCAAAGAAGAATATAAAAATCTAAAAGAAAAATTAA	..(((((((((........))))))))).....((((.....(((........))).....))))........................	-4.6	2
SP_1039	978970	979131	+	hypothetical protein	978619	20	1.05263	tss_intergenic	978875	32	257	AACTCTCGATAAATTTTGAACCTTAACAATTGAATAGACCAAGACAAGACGTTAATTATTTTTGGAGCGTAATAACCTATCCGTCAAGATCTTTCGGCTGAATAATTCGGCAAAAAAAGTTCTGCTAAGCAAAAAGAAAGTGAGCGATAAGTAAGAGTTTGAATATAGGGAGGGATACCCTATCCGCTATGAAGAAAATGAGGGTAATGATACTTCTAAGGTTGAAGCCGGCTCATCCGGAATAGAGGCGGAAGTGA	..............(((.(((((((.............((((((...............))))))((((......(((((...(((((.((((.(.((((((...)))))).......((((.(((............))))))).....).)))).)))))..))))).((((...))))...))))...........((((.........))))))))))).)))(((.(((..........))).)))......	-45.6	1
SP_1054	991304	991660	+	hypothetical protein	991133	2	2	tss_intergenic	991284	3	152	CAAAACTGGTAGGTTTTGATAGGCTGGCGATATGATTTTTGGGATATTGTGGACACAATATCTGAGCTCGCAAAGCCTTACAAGAATGAAAATCAGTTGTTGGAAAAGTGTACTGACATTGTATGGTAGCTCACATTGTCAGTACAAGTATT	((((((((((...(((((..(((((.((((........((.(((((((((....))))))))).)).))))..)))))..)))))......))))))).)))......((((((((((.(((..(....)..))).))))))))))......	-46.9	3
SP_1059	995411	995662	+	hypothetical protein	994951	3720	6.44714	tss_intergenic	995374	22	424	AAGAAAACGAAAGGAGAGGTATATGAGAAGTTTGTTTAGGAAAATTGTTGCTTTGTTAGTCATAGGATTAATCCTATTAGGGACTGCTGGAGGAACTCAAGTTCATAAGATGGCTAGAGGGATTGATCCAGGTCCTGCGAATGGTATTTATAGATAGGAGATTATAGTCACTTAAAAATCAAAAAATTATAAAATTTTTGTTTTACTTAAATAGATATTTTATGATGGGCGAAGTTTTTATAACTAGTTCCTATAAGTACAGAAACCTATTTTAATTTACTAATTTCAAAACAATTTTTTGAGATATATGTAATTAAATCTAAATTAAGCTTTAAAAAATTATTTTTAGCAATTTGATTTTGAAAGTGTCATGCAGCAATATGAAAGCGTAGAATAGAG…	...........(((((.(((.((((((((.(((((((.(((.....(((.(((((.(((((((((((....))))))....))))).))))).))).....))).((((.((((((..((((((......))))))............................))))))))))...........((((((((((.(((((((.....))))))).))))))))))))))))).)))))))))))..)))))....((((((((((...(((((.(((((..(((((((((.....)))))))))..........(((((.(((((..(((..(((......)))..))))))))))))).....((.(((((......)))))..))))))).)))))…	-82.5	4
SP_1060	995891	996193	+	hypothetical protein	995794	7	7	tss_intergenic	995876	4	83	AGAGTGATGTGAAATGTTCAAATTGTGAGACTACTCTCGGATTGTTGTATAGAAATTTAAAATTTTATTGTGAGCTTTTTAAG	.........(((((.(((((...(.(((((....))))).).......((((((........))))))..))))).)))))..	-8.8	5
SP_1095	1028707	1029666	-	ribose-phosphate pyrophosphokinase 2	1029747	2629	14.4451	tss_intergenic	1029668	4	80	AGATAAAAATACACAAATCCCAGTTCATATATGTAAGGTAAATATAACTAGGATTTATAAAGTTTACAGAGGACGGTCTA	..............((((((.((((.((((...........)))))))).))))))...........(((......))).	-8.3	1
SP_1102	1035629	1035928	-	YbaB/EbfC family nucleoid-associated protein	1036037	20019	10.7861	tss_intergenic	1035964	2	74	CAATACTTGGGCTTGATGGCTATGCTACTAATAACAATTAGGAGAGAAAATCAGGCACTTGTTAACAACAAGGA	..........(((((((.......((.(((((....))))).)).....))))))).((((((...))))))..	-15.4	3
SP_1155	1090342	1091193	+	ribosome biogenesis GTPase YlqF	1090221	1182	5.05128	tss_intergenic	1090339	2	119	AGATTTCTATGTCATAAAACAAGAACTGTTTGGACATCATTCATTTGAAAACTCTCTATGTTCAAACAATAGTAAAATAAAATAGGGGATCTAAATCCTTGCTATGAAAGGAAAAAACT	((((((((.(((......))).....(((((((((((((......)))..........))))))))))................))))))))...(((((.......))))).......	-19.2	1
SP_1162	1098046	1099089	-	dihydrolipoamide acetyltransferase	1099174	103	1.09574	tss_intergenic	1099089	14	86	CCTTGGCTTCATCGAAGCCATCGTCGATTTCCTATTTTTCAGTCGCTTTTGACGCCCTTTGTATCATAAATAGAATTGGAGAGGTC	...(((((((...))))))).((((((.....................)))))).(((((.((.............)).)))))..	-17.6	3
SP_1175	1110875	1113324	-	histidine motif-containing protein	1113402	155	12.9167	tss_intergenic	1113327	2	76	CAGTTAAGTAATAGAGAGGAGTTTCTGCAATTTAGAAATGAATTGCAACTAGAAATATCAAATAGAAAGAGAGTT	.................((.((((((((((((((....))))))))....)))))).))................	-11	2
SP_1187	1124828	1125664	-	transcription antiterminator	1125800	364	9.83784	tss_intergenic	1125703	507	98	CACAAGTTAATACAAGGTGAGTGTTACTAAGTAATATTAGGCATGATCACAGGTGAATTAGAAATCAGCTGATTTTCTAGTTCATTTGTGGTCATTTT	(((..((....))...)))((((((((...))))))))....((((((((((((((((((((((((....)).))))))))))))))))))))))...	-32.9	2
SP_1189	1126062	1126604	-	hypothetical protein	1126839	137	4.28125	tss_intergenic	1126666	9	174	CACAAGTTAATATGAATTAGAAAGTAACTATATGAAGTATAATAAAAATAGGATATAGTTTATTTTACGAGCTAGGAAGGAAAAATACGGAAACAATATTGCCAGAATAAACTATATTTAGATGCACATTTCATTCATTGTTTTATAAAAGGAGAAGATAAACGGCTACTAAAA	....(((((...............)))))......................(((((((((((((((..(.((............................))))))))))))))))))(((..((.....((.(((.((.(((....))).)))))))......))..)))...	-16.2	2
SP_RS05940	1141398	1141700	-	bacteriocin immunity protein	1141865	860	2.94521	tss_intergenic	1141791	65	75	TGGGAATTATAATATTCCAATTGTTGCGAGTTGTAGGTACTCAAATAATCTATATAGAAATTTAGAGGTGTGAAA	..(((((......))))).((((((..((((.......)))).))))))..........................	-9.8	3
SP_1221	1151348	1154602	-	type II restriction endonuclease	1154717	5683	5.50145	tss_intergenic	1154603	10	115	TATAGGATTAGGTCAGGAAGCATACGATGCCCTGACCCTTTTTGTACTTATGAGATGAGAAAGTCATTTGTTAGATAAATTGACTTCGTTAGCAAACGTTCAAAAAAGGAAAACT	..........(((((((..((((...))))))))))).((((((.((...((.(((((...(((((.((........)).))))))))))..))...)).)))))).........	-25.6	3
SP_1249	1183536	1184522	-	guanosine monophosphate reductase	1184594	3460	16.6346	tss_intergenic	1184523	2	72	TAAGGAAACGTCGGAAAAGGCGTAGTGATGCAAGAGCATAGGTAGGTCATTACAAAAGAAACGAGACATCGA	.......(((((......)))))....((((....))))..((((....))))........(((....))).	-11.5	1
SP_RS06145	1188246	1188417	-	hypothetical protein	1188797	11	2.2	tss_intergenic	1188561	19	237	TTTTTAGAAACTACAGTGGACTATTCTGGATTCAACACATTATAAAATTATGACAAAACACATTCACAAGAAGGCTACGACATTTTAAAAGGTGAGGGCGGATGTATCGTTTGCCCTACTAAAGTTGGTTACATTATCATGACCAGTGACAAGGCAGGACTTGAGCGTAAGTTCGCAGCCAAAGAACGTAAGCGTAACAAACCAGGTGTTGTTCTCTGCGGTAGCATGGATGAACTT	......(..(((.(((.((((...(((((..........(((((....))))).........(((....)))((((.(((..........(((.((((((((((...))))))))))))).....((((((........))))))((..((((......)))).))......))).)))).....(((....)))......)))))....)))).))).)))..)............	-49.4	5
SP_1261	1193095	1193454	-	DUF454 domain-containing protein	1193593	320	3.04762	tss_intergenic	1193457	4	137	AAGATTATTTTATACTCAATGAGAATCAAAGAGCAAATTAGAAAGCTAGTCGCAGGTTGCTCAAAGCACTACTTTGAGGTTGAAGATGGAAGCTGACCTGGTTTGAAGAGATTTTCGAAGAGTATTAACTAGGAGAA	...........((((((..((((((((......((((((((..((((.(((........(((((((.....)))))))......)))...))))...))))))))....))))))))..))))))............	-31.8	3
SP_1264	1197351	1198394	-	TIGR00341 family protein	1198664	5342	6.66916	tss_intergenic	1198399	15	266	TGGTCTGAAATAGATGATGATACTTTTCGAAAATCTCTTCAAACTACGTCAGCTCAGCTTTGCCTTGCTGTGTTTTGAGCAAGCTACGGTTAGCTTCCGAGTTTGATTTTCATTTACTAGAAATGAAACTGATGAGAGATATCAGTAGACATTTGAGTCAGGATATTATGGAAAATGATAAAAAGAGCTCGTGAGATTGGCATATCAGACTACTAAAGTATTGAGTTTGTTAGGATTTTAGCGACTAGTTAGCTGGGAAAGGAAGA	((((((((.....(((..(((.(((..(((....(((((((((((.((..((((.((((.((.((((((........)))))).)).))))))))..)))))))))..(((((((.....)))))))(((((((.....))))))).(((......)))....((((((.....))))))...)))).))).))))))..))).))))))))(((((((.((((.....)))).)))))))...((((....))))..........	-61.4	3
snR45	1204216	1204351	-	nc_RNA	1204617	1034	1.52059	tss_intergenic	1204446	9	172	ACTCTAAAATTTCGCAGCCATTTATTAGTAATTGCTACAGAATTCCTAGTCATTACTAGAAATGGACTAGTTTCTTTGAATAATAGAACTGCATAATTCTCCTATTCTAGAAGGGGAGGACCAGTATTTCTTTTATGATAGGACTAGATTGTGGTATAATAGAGAGAATAAG	.(((((..((.((((((((((((.((((((((.((((.........)))).)))))))))))))).((((((.((....((((.((((.(((....(((((((........))))))).....))).)))).))))...)))))))).)))))).))..)))))........	-42.2	2
SP_1275	1208139	1211315	-	carbamoyl-phosphate synthase large chain	1211492	27	1.58824	tss_intergenic	1211396	335	97	ATCTTATTTAATGTCGCCCTGAGAGGCGACGAATAGAAAGGAGAAGGGTGCTCCGTATTTGCTGAACTGAATACGGGCTACGGACGGTGCTAAAAAG	.((((.((((.(((((((......)))))))..)))).)))).....((((.((((((((........)))))))))).))................	-26	5
SP_1338	1261328	1261507	-	hypothetical protein	1261869	855	5.73826	tss_intergenic	1261540	902	330	TGGATAAAGTACTTAATCCCAAAAATTTAAATAGGAGGAGCTAGCTATGGCAGCAGAAGTATTAAATCTTCAATTAGTATCTGTTCAAGTTGACGAAACAGATGAAGTTGATGGAATGCGATTTAGTACATTCAGTACAAACCGTTGCGGTAACTGGAGTGCTTTTAGTTGGGAAAATTGTTAATTCATTTAAATTGTAAACTTTAGAGATTCTCTGGAGTTATGGATGTCGTTCCAATATGTGCACGTTGGAATGTTAGTGCTTATATGGGGGGAACAGAATCCTCTCTTGATTGAAGACAAGCTAGTCATTAGGCTGGTTTGTCTTTT	......(((((((...((((((.........((((((.(.((((.(((.(((((.((((((((((((((((.((((((((((((((........).))))))))...))))).)))...)))))))))).))).((....)).))))).))).))))..).)))))).)))))).........((((((..........((((((((((...))))))))))))))))..(((((((((........)))))))))..)))))))....(((((((......)))))))......(((((((((((((((....))))))))))))))).	-95.2	2
SP_1344	1267611	1270247	-	lanthionine synthetase	1270581	1966	4.33996	tss_intergenic	1270285	50626	297	TGGATAAAGTACTTAATCCCAAAAATTTAAATAGGAGGAGCTAGCTATGGCAGAAGAAGTATTAAATCTTCAATTAGTATCTGTTCAAGTTGACGAAACAGATGAAGTTGATGGAATGCGATTTAGTACATTCAGTACAAATCGTTGCGGTAACTGGAGTGCTTTTAGTTGGGAAAATTGTTAATTCATTTAAATTGTAAACTTTAGAGATTCTCTGGAGTTATGGATGTCGTTCCAATATGTGCACGTTGGAATGTTAGTGCTTATATGGGGAGAATCCAAAGGATTCTCCCTTTT	......(((((((...((((((.........((((((.(.((((.(((.(((..............(((((((((..(((((((((........).)))))))).)))))).)))..(((((((.((((.....)))))))))))))).))).))))..).)))))).)))))).........((((((..........((((((((((...))))))))))))))))..(((((((((........)))))))))..)))))))....(((((((((((...)))))))))))...	-83.7	2
SP_1400	1323060	1323938	-	phosphate-binding protein	1324391	124	1.01639	tss_intergenic	1324084	189	308	AGCAAACTAGGAAGCTAGCCATAGATAGCTCAAAACACTGGTTTGAAGAGATTTTCAAAGAGTACAAGAAGTTTAGTTATTAGCGTTCTTACCGCTTGTAAACTAGATTTCTCATAAAATAGAATCTTTTCCTTTTAGTTGTAAACTAGTCTGGGAGAGTAGAGAGGTTTGAGATACCTTTCTAGCTTTTGGATTATCATCTAAGGAGAGTAATTTCCCTTGCATTAAAAAGGGGAAAAAGAGACACGAAATGACTATAATGGGTGACAATGGGGGAAGGGATAGACAAGAGATTTTATCCACATATG	..((((((((..(((((........))))).......))))))))..((((((((.......((..((((((((((((((.((((.......)))).)).))))))))))))..))....))))))))(((((((..(((((....(((((((((((..(((((((((.......))))))))).))))))))))).((((((.....(((..((((((((........))))))))................)))....)))))))))))))))))).(((((((........))))))).......	-78.4	1
SP_1419	1339908	1340459	-	N-acetyltransferase	1340666	63	1.3125	tss_intergenic	1340495	83	172	AGAAAATGAGGCAGATTCAGTAACTCGAAGAGTTCGATTTCATCGTCTTACCCCTGCAACGATGACTAGGTTTGAAAAAGCTTGCTAGAGCGCATTTCAAACCAGGCAGCAACTGCGTCAAGAAATTAGAAGACAAACTCGTTTTCTAGCTGTTACTGAGTTGAGCCTTTTT	.......(((((.((((((((((((((((...)))))..(((((((............)))))))((.(((((((((..((((....))))...)))))))))))((((...)))).........(((((((((......)))))))))..)))))))))))..)))))...	-57.7	1
SP_1423	1343684	1343923	-	transcriptional regulator	1344144	69	1.97143	tss_intergenic	1343968	8	177	TATGAAACCAACTAAACTAAACAAGAAATATAAGCAATAAAAATTCGTTTAAAAGATCTTACTAAAGCTAATACTAAATAAAAATAAAAGAGTAAACTAGGAAGTTTATTTCAAACAACCTAAAATACTGATTTTCGGCTGAAGATAATACTGGAGTGCAAATTAATGGGGTTATAA	(((((..(((............((((....((((((((....))).))))).....))))..............................((((...((((..((((.....))))..))))...)))).((((((....))))))....................)))..))))).	-16.9	2
SP_1426	1344918	1345565	-	ABC transporter ATP-binding protein	1345679	139	3.97143	tss_intergenic	1345566	3	114	TAAAAAGAGGCGCAACTTTTTAAAATTAATGAGAATCAAAGAGAAAACCAATAATATTAATGGAGGAATAAAAAATGTAAGTAAGCATTATGGTCATTCAATCATTCTCAAAGA	...((((((......))))))........(((((((....(((...((((.......(((((.......................)))))))))..)))....)))))))....	-12.9	1
SP_1427	1345987	1346712	-	U32 family peptidase	1346811	52	1.04	tss_intergenic	1346721	19	91	TATTTTGACTACTTGTTAAAACTGGGTTAATTTTCGACTGTTTAATAGTTATTATGCAAAGTCTAAAAGGTTAGAATTGTCAAAACAATCC	..(((((((.....))))))).....((((((((.((((((.((((....)))).))..))))...)))))))).(((((....)))))..	-10.6	5
R4	1351009	1351076	-	mann	1351266	5	1	tss_intergenic	1351092	11	175	AGCTTTTTATTTGCCCTAATATGGACTTTTTATCCTTGTCTTGACTCTTTACTTGTTCTTTTGCTTTTAAGAGCTTAGAAGACAAAAAGAGATATTATATTAAAACAATATTTCTCCGGTACTGGGACTGGGACTAAAAATCTGAAAACGTCCTATAATTAGGTGGATTTAGTGA	.(((....(((((((.((((((((((((((((...(((((((..(((((.....((......))....))))).....)))))))..(((((((((..........)))))))))(((((......)))))...........)))))).)))).)).)))))))))))..)))..	-34.8	5
SP_1475	1388824	1389741	-	glycine--tRNA ligase subunit alpha	1389984	91	1.10976	tss_intergenic	1389777	92	208	TCTTGCCTCGTATGATCGACGAGGCAGACTCGTGTCGCAAGTAATTATTTTTTATTAAGGAGTATTCAATGTCTAAGAAATTAACATTTCACTGCGTCAGTGGCAGAAACCTCCTTACAGTCGGACTGCCCTACGCTCAGCACTAGAGTGCCTGAGCTAGACGCAGTACTAACTCGTCTTGCCTCGTATAATCGACGAGGCAGACTCG	..(((((((((.((((..(((((((((((..........................(((((((..((((((((.(((....))))))))((((((...))))))..)))..))))))).(((.(((((((.(((.(((((((((....))).)))))))))..))))).)).))).))).))))))))...))))))))))))).....	-72	4
T-box	1390945	1391107	-	nc_RNA	1391181	13	2.16667	tss_intergenic	1391110	14	72	AATCGGGTGCTCCACGAGTTGATGATGTGGATTTCTAGAAAATCATAAAAAGAATTGTACATTATTCTAATT	..(((((....)).)))...(((((((((.(.((((..............)))).).)))))))))......	-13.5	2
SP_1487	1398351	1398689	-	winged helix-turn-helix domain-containing protein	1398952	131	5.95455	tss_intergenic	1398746	276	207	TATGAAATCAATTAAAGAAGAAATCCAAACCATCAAAACACTTTTAAAAGACTCTCGTACAGCTAAATATCATAAACGCCTTCAAATCGTTCTATTTCGTCTGATGGGCAAATCTTATAAAGAGATTATAGAACTTTTATAGTGGTTTGAAATAAGATGTGAACAACTCTATCAGGAAAGTCAAACTAATTTATAGAAATATTTTAG	.................................................((((.((.............(((((......(((((((((((((((....(((.(((((.....)))))..)))....))))))).........))))))))......))))).............)).))))...((((..(((....)))..))))	-24.4	3
SP_1517	1424808	1425290	-	transcription elongation factor GreA	1425359	1752	1.05415	tss_intergenic	1425290	29	70	ACAAACTAAAATTATGTGATACTTCACATAATTTTCTTTAGAAAATATTATCAGAAGAAAGTTGAGAAAA	........(((((((((((....)))))))))))(((((.((........)).)))))............	-13	1
SP_1555	1465696	1466463	-	4-hydroxy-tetrahydrodipicolinate reductase	1466553	8623	8623	tss_intergenic	1466483	84	71	ATAGTTCTTCCAAGAAGTAGACACTTCTTGATTGGAATTCCTATTTTCACTTTGTGTTCTTACGGACTTTG	...(((((..((((((((....))))))))...)))))(((((....(((...)))....)).))).....	-14	4
SP_1576	1482151	1483095	-	homoserine O-succinyltransferase	1483164	1507	6.72768	tss_intergenic	1483095	28	70	GACTAAGTGTTTGAGATTTGTCTTCAAACATATGCAATTATTCCTGAAAGAGTACAGTTAGGAGAGGGTT	......((((((((((....)).))))))))....((((.(((((((..(....)..)))))))..))))	-12.5	2
SP_1586	1489766	1491340	-	DEAD/DEAH box family ATP-dependent RNA helicase	1491484	13949	59.867	tss_intergenic	1491341	16	144	GGTTGCAAAGAAAACAGTACTTTTCTTTTGTGGAAAAGAAGCAACACGATTTTATATCTAGTTATATGAAAATACGTCATAAAAAGAAAAGTATAAACTAAGCCCTATAGGGTGGCTTCGCACCACCTTTAGAAAGAAGAATAA	.(((........))).((((((((((((((((.............(((.((((((((......))))))))...)))))).)))))))))))))..........(((.(((((((.......))))))))))............	-27.4	2
SP_1593	1498027	1499178	-	transposase	1499264	8	4	tss_intergenic	1499181	3	84	TGTGAGTTTCCTTTCTTTTTGTGTTTTTTTCTACACTTATACCATAAAGGGGAAACTCTTTTTTGTCTAGTAAAAAACACCCAT	...(((((((((..((((..((((........)))).........)))))))))))))(((((((.....))))))).......	-15	4
SP_1612	1512877	1513869	+	protein kinase family protein	1512554	68	4.25	tss_intergenic	1512859	70	306	AGAAAGTTAGAAAAAATAAAAGTTTGACTAAAATTTGTATTTGAAGGTGGTGTTCAGATAAGAAATTTAGTCAGACGAACCACGAATTTGCTCTATGCTTTCTGGAATTTATCATAACAGGAGGATACAGTCATGGAACAAACATTGTTTGAATTAGAACTACTTCCAGAGGAAGATATCATTGTCACAGGTCTCCCTAAGTATTGTTCTTTTACTTGTTTAATTACAGGTCGCTAGTTATATTTTATATAAAATAAGTAGCTTTACTTACGGAATAGGCTAGTGCTGTGTCTCTAGCCTATTTTA	...((((..............(((((((((((.(((.((((((((.......)))))))).))).))))))))))).....((((.((((.(((((((((((((.............))))))).......)))))).))))..)))).......((((((((((...((((..((((....)))).....))))...)))))..)))))...((((((......)))))).((((.((((.((......)).)))).))))...))))..((((((((((((.(......).)))))))))))).	-72.9	5
SP_1613	1513943	1515214	-	transposase	1515489	2	2	tss_intergenic	1515217	20	273	TAATAATTTATCTACGAAAGTTATAGTAGATAGTATACACAATAGAGTATACCCTGAAACGGTTGCGAAGTACGCTAATCACTTTGCTACTGATCTAGATAGTTTCTTTAATCAATAAACACAGCATCCACAGATTGACTTAGGATATTGTAAGTTTTTTGAAAGCTAGAGAGAAGGTCTCTAAAATTAAAAAACGCATAGTATAGGATGTTGAAATGATGAACTGCACCCCAAAAGTTAGACAGAAAAAAATCTAACTTTTGGGGTGTTTTT	........(((((((..........)))))))((((((........)))))).(((...((((.(((((((.........))))))).))))...)))..(((((.....((((.......((((((((...............(((((((..(((((((((....((((((.....))))))...)))))))))..))))))).))))))))...)))))))))(((((((((((((((((..........)))))))))))))))))....	-75.1	4
SP_1653	1553815	1554516	-	ABC transporter ATP-binding protein	1554668	900	11.5385	tss_intergenic	1554533	7	136	TAGGAAGTAATACTCAATGAAAATCAAAGAGCACAAACTAGGAAGCTAGCCGCAGGTTGCTCAAAACAGTGTTTTGAGGTTGCAGATGGAAGCTGACGTGGTTTGAAGAGAGATTTTCGAGGAGTATAATTTGTTT	.((.((((.((((((..((((((((........(((((((.(.((((..(((...((..((((((((...))))))))...))...))).))))..).)))))))......))))))))..)))))).)))).)).	-38	2
SP_1667	1566728	1568101	-	cell division protein FtsA	1568177	13816	9.24766	tss_intergenic	1568103	11	75	TGAATAGCTATGCCTATGTTTAGCTATGGAATAATACGAAGTGCGAAACTTGGAAGATAGAGAGGAAGCGATG	...(((((((.((....)).))))))).........(.((((.....)))).)....................	-11.5	2
SP_1680	1579470	1579922	-	DUF386 family protein	1580076	23	11.5	tss_intergenic	1579965	277	112	TATCAAGATACAGAAGTATATTTTATAGATTTAGAGAATATAGAGGTTATAAGTGTCTACAAAATGGAGGGTATGCAGTTACTTTATGAAGTTTTGTCAGACACTTATAAAC	................((((((((.((....)).))))))))....(((((((((((((((((((..((((((......)))))).....))))))).))))))))))))..	-26	2
SP_1683	1582167	1583495	-	carbohydrate ABC transporter substrate-binding protein	1583599	99	1.05319	tss_intergenic	1583498	9	102	AAAACAGAGGAGAGTGATGGATGAGTAGGATGAAATGAAATCGCATACAAGAAATAAAGAACTCATTATCCAAGTTGGATACGCTTATTACATAGGAGAATA	...........(((((...(((((((..(((........)))..................)))))))(((((...))))).)))))................	-10.9	0
SP_1691	1592406	1592858	-	YhcH/YjgK/YiaL family protein	1593045	13	4.33333	tss_intergenic	1592939	12	107	AACACCGCTTTGAGGTTGTAGATAAGACTGACCTATATAATCCAAGGTGAAGCGACTGTGGTTTGAAGAGATTTTCAAAGAGTATAGGCTAGAGAGTAGTGTTTTTA	((((((((((((.(((((((...............)))))))))))))).(((..(((((.(((((((....)))))..)).))))))))........)))))....	-21.6	0
SP_1777	1695201	1695665	+	NADPH-dependent 7-cyano-7-deazaguanine reductase QueF	1694910	59	7.375	tss_intergenic	1695099	118	190	GATTGAAACTAGAATAGTACACCTCTACTTCTAAAACATTGTTAGAAATCGATTTGACTGTCCTGATCGATTTGTCCTGTTCTTATTTCATTTTACTATATAAGTAGAATATTACGATGTTTGGGATATGCCATCGCTAAAAAAACCTCGATTTGGTATTTTTTAGCTCCCTAATGGGAGCTTTTTGCGT	....((((..(((((((.(((........(((((.......)))))((((((((.(......).))))))))))).)))))))..))))((((((((.....))))))))...........(((......)))..((((((((((((.......))).)))))))))((((....))))((.....))..	-44.6	5
SP_1779	1696968	1697522	-	DUF2785 domain-containing protein	1697680	15	1.07143	tss_intergenic	1697524	24	157	TCGTTGAAGGTCGTGATGTTAAATTTGAACTTACTGTAGAACTGGTATTGATAGTTATTTACGTCATTTTATATCAGATTGTATTTAATTGAGAATTCAATATTGAGTCATTTAAGACTGCCTTTTTGAACAGTTGCTAGAAATGTAGAGGTATTGA	(((..((((((.((((.(((.......))))))).(((.(((((((((((((.((.....))))))....))))))).)).)))...(((((....)))))....((((......)))))))))).)))((..((((.......))))..)).....	-24.1	3
SP_1782	1700320	1701270	-	50S ribosomal protein L11 methyltransferase	1701346	7894	1.03541	tss_intergenic	1701276	33	71	ATAAACTTCTCTTAGACACAAGCGTCTTCAGAGAATTTCCTATTTTGGTTTTGTGTTTTACGGGCTTGGTA	......((((((.((((......))))..))))))...((......)).......................	-10.7	3
SP_1793	1708735	1709310	-	hypothetical protein	1709518	663	1.51025	tss_intergenic	1709368	35	151	TAGAAAGGAATCTTTCTAAATTTTTTTCGTCCTTATGTGTTAATCAAAGACGAATACAAAAACATATTTTTTTACTCTAAAAAGTGTTAATCAATGATGTATTTGTTAGAGAGGTAGATAAATGGAATTGAGAGCACCACCAGTTATAATA	(((((((....))))))).....(((((((((((((.((((..((...((((((((((.....(((((((((......)))))))))..........)))))))))).))..)))).))))..)))..)))))).................	-23.4	1
SP_RS08940	1718602	1718766	+	GlsB/YeaQ/YmgE family stress response membrane protein	1718481	25336	2.77199	tss_intergenic	1718601	6	121	AATCAAAGAAATTGATTTTTTGATATTAAAATAAAAAAGGAGGGTAGGCAGTGTTGTGATCAATTATTGCTGGAGGTCTTATTGGTCTCTTGGCAGGTAAAATCACTAAAAAAGTAGTTCT	.(((((((((.....)))))))))...............................(((((......((((((((((((.....)))))).)))))).....)))))...............	-19.5	4
SP_1831	1742210	1742611	-	hypothetical protein	1742753	10	3.33333	tss_intergenic	1742611	2	143	AATAATAGGACAAATCAATCAGGACAGTCAAATCGATTTCTAACAATGTTTTAGAAGTAGAGGTGTACTATTCTAGTTTCAATATACTATATTATCGCTTACCAATATTTGCTAAACTTTCAGAAAAAAAGTTGGAGTATATG	....((((........(((.((((.(((((..((.((((((((.......)))))))).))..)).))).)))).)))........))))...............(((.((((.((((((.......))))))..)))).)))	-19.3	2
SP_1834	1745472	1745702	-	hypothetical protein	1746128	10	2	tss_intergenic	1746006	2719	123	CATTTAGAATCCTTACTAGACATCATTTAGAAAATCTAGTGTCTTGTTCTAGTTTTCAATTCACCCTATTTTTTGAAAGACGTGAGTTTCCATGAGTGAGATTGTGGAAACTCGCGTCTTTTT	...(((((((...(((((((..((.....))...)))))))....)))))))......................(((((((((((((((((((((......))))))))))))))))))))).	-41.2	3
SP_1859	1766305	1767114	-	nicotinamide riboside transporter PnuC	1767250	258	11.7273	tss_intergenic	1767126	2	125	TGAACTACTTAACAAATAAGAGGTTTCAGCTCATGTCGACTAAGGTTAGAAATCTTGTGTATAGGCAGTTCATTATCTAATAGAGCGTTGCGTCCGAAAGTCTATCCAGACACGGCTCTTTAAAA	((((((.(((((((.....((((((((((((............)))).)))))))).))).)))).))))))........(((((.((((.(((.(..........).))).)))).)))))...	-25.2	2
SP_1867	1773388	1774089	+	UDP-glucose 4-epimerase GalE	1773264	5	5	tss_intergenic	1773353	3	90	TTGAGTTTGGAATAGTACGCTGTAGCTGCTAAAACATTTCTAGAAATTAATTTGACTTTCCTAATAGAGTTGTTCATATCTTATTTCAAT	(((((...(((.(((((.((....))))))).((((.(((((......................))))).))))....)))...))))).	-10.9	4
SP_1881	1783373	1784167	-	glutamate racemase	1784266	920	4.6	tss_intergenic	1784170	68	97	GAGAGGTAGTTGACATTCTATCAAGCTGTCGGTCAGTTCGTTCAGTACAAGGAATCATAATGAACGATCAATCAGAAAAAAAGACTAGAAAGAAGAC	....(((((........)))))..((((.....))))(((((((................)))))))..............................	-13.6	1
LSU_rRNA_bacteria	1810363	1813264	-	nc_RNA	1813354	16626	1.68878	tss_intergenic	1813267	33	88	AATTGAATATCTATATCAAATAGTAACAAGAAAATAAACCGAAAACGCTGTAGTATTAATAAGAGTTTATGACTGAAAGGTCAGAAAA	..........................................((((.((............)).)))).(((((....))))).....	-5.9	3
SP_1933	1837532	1838326	-	hypothetical protein	1838701	8	1.14286	tss_intergenic	1838608	7	94	GGAATAATATGCTTAAAAAGAGAAGGAAAATTGGTGCAAATTCATTTTCAGACTATCTTCGTGGAAGTATTCATCAAAATAGACAAAAATAAAT	.((..(((((..(((..((((....((((((.(((....))).))))))......))))..)))..)))))..))...................	-8.9	2
SP_1937	1840405	1841361	-	autolysin	1841611	3293	4.00122	tss_intergenic	1841455	177	157	TATAGTATTTATGAAAAGGACATATAGAGACTGTAAAAATATACTTTTGAAAATCTTTTTAGTCTGGGGTGTTATTGTAGATAGAATGCAGACCTTGTCAGTCCTATTTACAGTGTCAAAATAGTGCGTTTTGAAGTTCTATCTACAAGCCTAATCG	.................((((.((.(((((...(((((......)))))....))))).)))))).((((....(((((((((((((.((((........((.((((((.........)))))).))..))))..))))))))))))))))).....	-29.4	4
SP_1951	1854242	1854946	+	flavodoxin family protein	1854047	9	1.5	tss_intergenic	1854202	10	156	CTAATTGCTAAACGGCTTGAGGTATATGCTACTGTTATAGAAATGATTTTAAACTAAAATCAAAATTACTCCAAAAATAGTATTGATTTTGGTTTAATACAAAACATATGTAATAATGTGAGTCAACAAAAGTCTGTTTTTGTACCATACTATCTT	......(((....)))..((((((((((.(((....(((((..((((((((((((((((((((...((((........))))))))))))))))))).......(((((......)))))))))).......)))))....))).)))).))))))	-29.5	4
SP_RS10010	1895473	1896138	-	DUF1542 domain-containing protein	1896586	57	1	tss_intergenic	1896251	71	336	AAAGTTCAGTAGATGCAAATGGATTCGGAAGCGATGTTACAGTAGATTGAAACTAGAATAGTACACCTCTGTTTCTAAAACATTGTTAGAAATCGATTTGACTGTCCTGATCGATTTGTCCTGTTATTATTTTATTTTACTATAAAGTTGAAGTAGGTGGAGATGGTACAGCAACAATCGTCTTTAAAGATGGTTCAGCTATTACAATTCCAGGAAATCAATTGGTAGCACAAGATCCAAAAGCACAAGATAGCACTAAACTGACTGCTGAAAAATCAACTGTTAAAGCACCTGCTCAAAGAGTAGATGTAAAAGATATAACTCATTTAACAGATG	....((((((((..((((((.((((.((...((((.(......).))))........(((((.((..((.((((((((.......)))))))).))..))))))))).)))).))))))((((.....(((((((......))))))).....))))(((((.((..(.(((...((((((((....))))))))..))).)..)).)))))(((..((..(((......))))))))....((........))..........)))))))).......(((((((((((.((((((...)))))).)))...............))))))))...	-71	2
SP_1999	1902314	1903324	-	catabolite control protein A	1903439	35216	15.318	tss_intergenic	1903354	3	86	AAGTAGAAATATGAAAACGAAATTTTCACATCTTCACTTTTGTAAGTAGATATAGAGCTTCAATCAGTACCTCTACTTGTAAAAGA	.....(((((.((((((.....)))))).)).))).(((((((((((((((((.((.......)).)))..)))))))))))))).	-14.6	1
LSU_rRNA_bacteria	1909020	1911921	-	nc_RNA	1912011	16961	1.76714	tss_intergenic	1911924	31	88	AATTGAATATCTATATCAAATAGTAACAAGAAAATAAACCGAAAACGCTGTAGTATTAATAAGAGTTTATGACTGAAAGGTCAGAAAA	..........................................((((.((............)).)))).(((((....))))).....	-5.9	3
SP_2012	1918942	1919949	-	type I glyceraldehyde-3-phosphate dehydrogenase	1920038	1552	1552	tss_intergenic	1919954	10	85	TGTTGAAAGGTGATTTGTAGTGATTCAAGTTACTCTTTTCACAATAAAAATTTCATGATTTTCATAAGGAGGAAAT	(((.(((((((((((((........)))))))).))))).)))..............((((((.......))))))	-14.1	3
SP_RS10215	1924910	1925104	-	ATP-binding cassette domain-containing protein	1925453	6	6	tss_intergenic	1925322	57	132	AAGATGGCTTTAAAAGAGTGATCGTTGTATCCATCATGTTGAAAAATATCTTCGTATAGCTTATAGAGTAGGTACTGAAATTGTTCACCTGATCTACTTCTTATAGTTATTTAGTTTTAAATAGTGTTTCAA	..(((.(((((...))))).)))(((((((.....(((((....)))))....)))))))(((((((((((((..((((....))))....))))))))..)))))(((((((....)))))))........	-21.8	1
SP_2062	1962886	1963224	-	MarR family transcriptional regulator	1963350	101	14.4286	tss_intergenic	1963241	7	110	AGTCAAATATTGATAAATCAATAAAAAGAGAGGGGAAGAAATGCTAGAGATTCAAGATTTACTGTATCAACTCCGCTTGTCTGAGCAAGCGAGTACGCAATTGTTTGAAA	.......((((((....))))))...(((.((((((....((((.(((((((...))))).))))))....))).))).)))...(((((((........)))))))...	-20.4	2
LSU_rRNA_bacteria	1971036	1973937	-	nc_RNA	1974027	16756	1.65753	tss_intergenic	1973940	38	88	AATTGAATATCTATATCAAATAGTAACAAGAAAATAAACCGAAAACGCTGTAGTATTAATAAGAGTTTATGACTGAAAGGTCAGAAAA	..........................................((((.((............)).)))).(((((....))))).....	-5.9	3
SP_RS11510	2016295	2016365	+	hypothetical protein	2016085	31	15.5	tss_intergenic	2016260	49	176	GTAAGCGAATATAATAGATATGAGGTAACCAACTACGAAAAAATATAAGGCTGAGGACAGTAAAAACCAGCATTTAAAGCCTTCACTGTATCTAGGATTTCCCTATTTTTAGACAAGATTGACCCAAATCTACATCATTAAAAAAGCGAATTTCAATCGAAACTCGCTTTTTTACA	...((.(((.((..(((((((.(((((......)))..........((((((..(((..((........)).)))..))))))..)))))))))..))))).))...........(((((......))))).......(((((((((((.((((....)))).)))))))))))..	-31.4	5
SP_2107	2018683	2020200	-	4-alpha-glucanotransferase	2020339	1723	6.02448	tss_intergenic	2020269	64	71	AGTCTCCTTAAAAATAATCAAAAAAGTTTTTTAAAAACGCTTGCAATTATGCTTGAAAAGGAGTATACTTA	...((((((....(((((...((..(((((...)))))..))...))))).......))))))........	-7.7	3
SP_2146	2059710	2061389	-	alpha-L-fucosidase	2061682	202	9.18182	tss_intergenic	2061461	11	222	AGGTGATAGTTTAGAATAATCACTTATTCACAATCTGTGGAAAAGTCTGGATAGTGAATGGTCTTCACACAATGACCTGAAAGAAGCCTGAGAATAATTATGGAGAGTAGCATTCTGAGAGGTGTTAGCAGAACCATATGACAGAGCTGTTTGAAGAGGGAATATTGAGGAGAAAAATCCTGAGCCTACCAGTTGGAGTTGGAAAGAGCTGACTGTTAGATC	.((((((.(((...))).))))))(((((((.((((..(((....))))))).))))))).(((((.((..((..(((..(((.((((((..(.....(((((....(((((((......)))))))......))))))..))).))).)))....)))..))..)).)))))............(((.(((((((..((....))..))))))).)))...	-45.5	2
SP_2152	2065768	2067279	+	YfcC family protein	2065637	4	4	tss_intergenic	2065709	2	73	ATATTTCAAAAGATACTAGTTTTAGACTTTAATATGGTAAAACAAATATAAATAGAAAGCGTTTTCTTGAATG	....((((..(((.....(((((....((((((.((......)).)).))))...)))))....)))))))..	-4.5	3
SP_2178	2095201	2095473	-	hypothetical protein	2095567	3	3	tss_intergenic	2095493	2	75	GAGAGGTATGAATGATTTGGGGGGAAAGTATTCTTTTTCCTCTTGTAGCTATGGAAATAGTGACACTGACTATTC	..................((((((((((....)))))))))).(((.(((((....))))).)))..........	-16.8	1
SP_2183	2101545	2101748	-	hypothetical protein	2101879	9	2.25	tss_intergenic	2101789	3	91	AAGTAAATCTTCTCATAATAAAACGCATCATATCAAGCACGAAAATTCCACGAGGTCAACTACAGTCAGAAAGCTGAACAACAAGCCAAAA	.(((..(((((.............((..........)).............)))))..))).((((......))))...............	-5.6	2
SP_2215	2134264	2135043	-	30S ribosomal protein S2	2135152	11624	15.8581	tss_intergenic	2135046	25	107	TGTCGTGTGAACGATAATACTCATTCTTGATGAATTGTGAAGCAGTTGCCCTTGGGTCGTTTTGCGAGTTGAAGTCAAGAAGAGGAAAAAAACAAAAAGGAGAAATA	((((((....))))))...(((.((((((((...(((((((((....(((....))).)))))))))......))))))))))).......................	-25.5	4
